# Supplementary material for: The Gonium pectorale genome demonstrates co-option of cell cycle regulation during the evolution of multicellularity
Source: Nat Commun. 2016 Apr 22;7:11370. doi: 10.1038/ncomms11370 (PMC4844696; doi:10.1038/ncomms11370)
Supplement: Supplementary Data 1 — Significantly over (1) and under (-1) represented Pfam domains in multicellular algae (Gonium and Volvox) compared to unicellular green algae. [file ncomms11370-s2.xlsx]

## Sheet: Sheet1
Pfam Domain	P Value	Over (1) and Under (-1) Representation in Multicellular Algae
PF00004	3.87748e-05	-1
PF00005	0.0292729	-1
PF00009	0.0113099	-1
PF00010	0.0475151	-1
PF00013	3.32643e-11	-1
PF00016	0.0105652	-1
PF00023	0	1
PF00024	5.08335e-09	1
PF00046	6.89322e-05	-1
PF00050	5.823e-05	1
PF00051	0.000476936	-1
PF00069	0	1
PF00075	0.0309996	-1
PF00076	0.00020261	-1
PF00080	0.00066893	-1
PF00082	0.00145752	1
PF00083	4.23523e-05	-1
PF00085	1.81734e-05	-1
PF00090	1.21659e-06	-1
PF00102	0.0271707	1
PF00106	0.00489627	-1
PF00109	0.000149223	-1
PF00121	0.0293348	-1
PF00125	8.469e-12	1
PF00128	0.0159283	-1
PF00134	0.0302902	1
PF00135	0.00677988	1
PF00139	0.00370195	-1
PF00141	0.0358656	-1
PF00149	2.34712e-05	-1
PF00150	0.00396887	-1
PF00152	0.0224823	-1
PF00153	1.11022e-16	-1
PF00160	0.00365833	-1
PF00168	0.0251503	-1
PF00173	6.11442e-06	-1
PF00176	0.00592304	-1
PF00179	0.0348474	-1
PF00188	1.64191e-12	1
PF00191	0.00185897	-1
PF00200	4.57702e-05	-1
PF00206	0.0264097	-1
PF00211	0	1
PF00226	4.12237e-12	-1
PF00227	0.00518317	-1
PF00249	0.00343563	-1
PF00251	0.00195734	1
PF00254	4.59816e-05	-1
PF00270	1.66047e-11	-1
PF00271	1.14264e-12	-1
PF00288	0.0154784	-1
PF00291	0.0337602	-1
PF00293	0.0349478	-1
PF00305	0.000423611	1
PF00313	0.0247465	-1
PF00316	0.0186627	-1
PF00328	0.0238885	1
PF00331	0.00278584	1
PF00335	0.0150682	-1
PF00353	0.0114247	1
PF00366	0.0218948	-1
PF00382	0.00392952	-1
PF00383	0.0107174	-1
PF00390	0.012113	-1
PF00397	0.00172374	-1
PF00400	1.14242e-05	-1
PF00412	0.0174749	-1
PF00415	6.56335e-09	-1
PF00432	0.0128595	-1
PF00436	0.0215666	-1
PF00439	0.0115214	-1
PF00459	0.00738506	-1
PF00462	0.0235004	-1
PF00477	0.0197641	1
PF00480	0.0150682	-1
PF00487	0.0011574	-1
PF00498	0.00865928	-1
PF00501	0.00969006	-1
PF00505	0.00199565	-1
PF00515	0.00493322	-1
PF00530	0	1
PF00534	0.00109731	-1
PF00535	0.00111661	-1
PF00550	0.0406148	-1
PF00560	0.0376448	-1
PF00564	0.0126053	-1
PF00569	0.00875518	-1
PF00571	8.26886e-07	-1
PF00574	0.00818563	-1
PF00581	7.8981e-05	-1
PF00583	0.00948758	-1
PF00587	0.0416066	-1
PF00610	0.0476556	-1
PF00627	0.0165487	-1
PF00628	0.0100572	-1
PF00630	1.29478e-07	-1
PF00641	3.9471e-06	-1
PF00642	0.00115011	-1
PF00643	0.0378811	-1
PF00645	0.0149362	-1
PF00651	1.00974e-09	1
PF00652	0	1
PF00665	3.73035e-14	1
PF00679	0.0148748	-1
PF00696	0.0213475	-1
PF00702	0.0132873	-1
PF00734	0.00523878	-1
PF00735	0.0472318	1
PF00750	0.0174749	-1
PF00753	0.0366716	-1
PF00754	1.1985e-05	1
PF00759	5.74826e-11	1
PF00777	8.42659e-14	-1
PF00839	3.76311e-10	1
PF00849	0.00041646	-1
PF00852	0.0226651	-1
PF00855	0.0273583	-1
PF00856	0.00619763	-1
PF00864	0.0150682	-1
PF00884	0.0269032	1
PF00887	0.00521693	-1
PF00892	7.65373e-08	-1
PF00928	0.0461871	-1
PF00933	0.044792	-1
PF00955	1.23568e-07	-1
PF01011	0.044792	-1
PF01031	0.0486441	1
PF01036	0.0429823	1
PF01041	0.0215666	-1
PF01053	0.0222957	-1
PF01055	0.0112725	-1
PF01062	0.0109137	-1
PF01079	1.96509e-14	1
PF01106	0.0331019	-1
PF01134	0.0487972	-1
PF01138	0.0221414	-1
PF01151	0.00370195	-1
PF01152	0.0478598	1
PF01169	0.00611522	-1
PF01202	0.0487972	-1
PF01239	0.0470064	-1
PF01293	0.000252123	1
PF01301	0.0309996	-1
PF01321	0.0476556	-1
PF01326	0.001619	-1
PF01333	0.0114247	1
PF01336	0.00601052	-1
PF01342	0.00713971	1
PF01344	0.0195602	-1
PF01346	0.0105652	-1
PF01368	0.00743013	-1
PF01370	0.0117678	-1
PF01386	0.0309996	-1
PF01391	0.000844363	-1
PF01399	0.00723436	-1
PF01423	0.00400537	-1
PF01429	0.0378811	-1
PF01434	0.0056987	-1
PF01435	0.0307619	1
PF01477	7.18094e-08	1
PF01479	0.0365343	-1
PF01483	1.12778e-05	1
PF01485	0.00655883	1
PF01490	5.01832e-06	-1
PF01515	0.0444797	1
PF01522	0.00262107	-1
PF01529	0.0146563	-1
PF01535	5.93237e-12	-1
PF01541	0.0125405	1
PF01547	1.41025e-06	1
PF01554	0.0055316	-1
PF01602	0.0141278	-1
PF01625	0.0221746	-1
PF01636	0.0470064	-1
PF01663	0.00262107	-1
PF01725	0.0293348	-1
PF01735	0.00632757	1
PF01753	1.26582e-05	1
PF01755	0.00523878	-1
PF01757	0.000476936	-1
PF01764	0.00623126	-1
PF01789	0.000118762	-1
PF01822	1.14628e-08	1
PF01833	0.0109607	-1
PF01925	0.0497412	-1
PF01926	0.00332416	-1
PF01938	0.0134469	-1
PF01963	0.00188598	-1
PF02028	0.00262107	-1
PF02037	0.00256139	-1
PF02096	0.0487454	-1
PF02144	0.0309996	-1
PF02190	0.0401345	-1
PF02338	0.0224823	-1
PF02341	0.0293348	-1
PF02348	0.0150682	-1
PF02390	0.012113	-1
PF02415	1.24904e-11	1
PF02449	0.0125805	1
PF02460	0.00028143	-1
PF02485	0.00254038	-1
PF02494	1.90881e-10	1
PF02661	0.0206207	1
PF02681	0.0475151	-1
PF02690	0.00743013	-1
PF02709	0.0215666	-1
PF02738	0.00128288	1
PF02770	0.0379498	-1
PF02801	0.000588494	-1
PF02809	0.0163587	1
PF02816	0.0188207	1
PF02817	0.0277533	-1
PF02833	0.0150682	-1
PF02837	0.0267501	-1
PF02854	0.00890574	-1
PF02902	0.0389734	1
PF02926	0.0357304	-1
PF02932	0.014042	1
PF02992	0.00449218	1
PF03016	1.37635e-06	1
PF03024	0.0309996	-1
PF03028	0.000698519	1
PF03030	0.00353784	-1
PF03034	0.0215666	-1
PF03060	0.044792	-1
PF03071	0.044792	-1
PF03098	0.000779642	1
PF03109	0.000420501	-1
PF03110	0.0258801	1
PF03133	0.000255299	1
PF03144	0.00398743	-1
PF03169	0.0105652	-1
PF03171	0.00818563	-1
PF03177	0.0200004	-1
PF03208	0.0135335	-1
PF03214	0.00627169	1
PF03254	0.0215666	-1
PF03275	0.00743013	-1
PF03283	0.0309996	-1
PF03351	3.44628e-05	1
PF03372	0.0341997	-1
PF03377	0.00278584	1
PF03382	0	-1
PF03423	0.0256302	-1
PF03435	0.0475151	-1
PF03457	7.34215e-05	-1
PF03458	0.00024317	-1
PF03567	0.0214204	-1
PF03577	0.0309996	-1
PF03639	0.014042	1
PF03732	0.0125805	1
PF03737	0.0487972	-1
PF03747	0.000759842	1
PF03762	5.55111e-16	1
PF03815	0.0309996	-1
PF03859	0.044792	-1
PF03901	2.3571e-05	-1
PF03924	0.0307619	1
PF03949	0.00727037	-1
PF04055	0.00016849	-1
PF04081	0.0309996	-1
PF04142	0.000516758	-1
PF04143	0.0383317	-1
PF04232	0.00208614	1
PF04296	0.0309996	-1
PF04403	0.0215666	-1
PF04408	0.000148003	-1
PF04417	0.044792	-1
PF04438	0.0172328	-1
PF04452	0.0487972	-1
PF04483	0.00370195	-1
PF04548	0.00188598	-1
PF04588	0.0150682	-1
PF04607	0.0398445	-1
PF04718	0.0309996	-1
PF04720	0.0191454	1
PF04724	0.044792	-1
PF04784	0.0476556	-1
PF04811	0.032421	-1
PF04828	0.00743013	-1
PF04869	0.044792	-1
PF04909	0.044792	-1
PF04916	0.00194258	1
PF04968	0.0215666	-1
PF04969	0.000502691	-1
PF04987	0.0215666	-1
PF05001	9.13289e-05	-1
PF05116	0.0235631	1
PF05183	0.0170254	1
PF05193	0.0107425	-1
PF05198	0.0149362	-1
PF05208	0.0309996	-1
PF05217	0.0037437	1
PF05219	0.044792	-1
PF05236	0.044792	-1
PF05276	0.044792	-1
PF05347	0.0107174	-1
PF05362	0.0476556	-1
PF05546	0.0206207	1
PF05548	0	1
PF05572	0.0034501	1
PF05623	0.0357304	-1
PF05670	0.0247465	-1
PF05698	0.0215666	-1
PF05699	0.000423611	1
PF05721	4.25632e-07	-1
PF05739	0.0248917	-1
PF05768	0.0309996	-1
PF05773	0.0387438	-1
PF05869	0.000267605	1
PF05958	0.0330085	-1
PF06101	0.0486509	-1
PF06159	0.044792	-1
PF06172	0.044792	-1
PF06248	0.044792	-1
PF06325	0.0308389	-1
PF06351	0.00632757	1
PF06434	0.044792	-1
PF06480	0.0309996	-1
PF06522	0.00743013	-1
PF06545	0.0206207	1
PF06701	3.23976e-05	1
PF06965	0.044792	-1
PF06985	0.0162803	1
PF07004	1.58429e-13	1
PF07085	0.0349211	1
PF07137	0.0309996	-1
PF07173	0.0143832	1
PF07209	0.00743013	-1
PF07221	0.00278584	1
PF07250	0.0106942	1
PF07258	0.00262107	-1
PF07281	0.044792	-1
PF07282	1.26915e-08	-1
PF07460	2.3571e-05	-1
PF07466	0.034819	1
PF07496	0.032421	-1
PF07557	0.0215666	-1
PF07648	2.92684e-06	1
PF07671	1.78436e-06	-1
PF07690	4.82785e-06	-1
PF07699	4.66829e-10	-1
PF07701	0.0324709	1
PF07707	3.18634e-14	1
PF07714	0	1
PF07717	0.0012852	-1
PF07719	3.01148e-05	-1
PF07727	4.97723e-06	1
PF07738	0.0476556	-1
PF07819	0.0293348	-1
PF07821	0.0112725	-1
PF07859	0.0277533	-1
PF07896	0.044792	-1
PF08016	0.0310029	1
PF08033	0.0401831	-1
PF08238	0	-1
PF08241	0.0230622	-1
PF08242	0.0226651	-1
PF08263	0.00117137	-1
PF08271	0.0150682	-1
PF08312	0.044792	-1
PF08326	0.0277533	-1
PF08381	0.00972022	1
PF08393	0.00162904	1
PF08412	0.0309996	-1
PF08429	0.0134469	-1
PF08449	0.00153344	-1
PF08450	0.0105652	-1
PF08477	1.1985e-05	1
PF08496	0.044792	-1
PF08784	0.0215666	-1
PF08853	0.044792	-1
PF08879	0.0309996	-1
PF09079	0.044792	-1
PF09118	0.0116407	1
PF09273	0.0420583	-1
PF09335	0.0181614	-1
PF09337	0.00544085	1
PF09353	0.0152416	-1
PF09468	0.0444797	1
PF09585	0.0309996	-1
PF09588	0.0045999	-1
PF09733	0.00743013	-1
PF09742	0.0105652	-1
PF10150	0.0215666	-1
PF10162	0.00228571	1
PF10192	0.00743013	-1
PF10203	0.0309996	-1
PF10218	0.0105652	-1
PF10247	0.0309996	-1
PF10266	0.044792	-1
PF10277	0.044792	-1
PF10294	7.12908e-06	-1
PF10351	0.0215666	-1
PF10354	0.00185897	-1
PF10441	0.0309996	-1
PF10497	0.0106063	-1
PF10508	0.044792	-1
PF10517	0.000735656	1
PF10539	0.0309996	-1
PF10551	0.0105652	-1
PF10558	0.0309996	-1
PF10563	0.0309996	-1
PF10693	0.0378811	-1
PF10698	0.0309996	-1
PF10998	0.0476556	-1
PF11591	0.0206207	1
PF11700	0.0215666	-1
PF11721	0.0150682	-1
PF11735	2.31014e-05	1
PF11744	0.044792	-1
PF11789	0.0150682	-1
PF11791	0.044792	-1
PF11833	0.0442548	-1
PF11886	0.0309996	-1
PF11902	0.0215666	-1
PF11934	0.0309996	-1
PF11968	0.00743013	-1
PF12076	0.044792	-1
PF12159	0.0487972	-1
PF12237	0.000476936	-1
PF12298	0.044792	-1
PF12341	0.0215666	-1
PF12437	0.0309996	-1
PF12452	0.0309996	-1
PF12499	0	1
PF12695	0.00397584	-1
PF12697	0.0157317	-1
PF12706	0.0482837	-1
PF12708	0.0200004	-1
PF12733	6.28843e-06	-1
PF12738	0.0148774	-1
PF12763	0.00185897	-1
PF12775	0.0232594	1
PF12777	0.0275828	1
PF12780	0.041127	1
PF12781	0.041127	1
PF12796	0	1
PF12799	7.67173e-05	-1
PF12848	0.0117867	-1
PF12850	0.0378811	-1
PF12874	0.00608827	-1
PF12907	0.00743013	-1
PF13014	0.0476556	-1
PF13041	1.65332e-08	-1
PF13088	8.90855e-05	-1
PF13091	0.0103285	-1
PF13188	0.0444797	1
PF13193	0.0341653	-1
PF13225	0.0126053	-1
PF13232	0.00523878	-1
PF13359	0.044792	-1
PF13360	0.00305042	-1
PF13371	0.0185456	-1
PF13374	1.94853e-06	1
PF13385	0.0290668	-1
PF13392	0.000173843	1
PF13402	0.00278584	1
PF13410	0.00187609	-1
PF13414	5.27596e-05	-1
PF13416	0.0349211	1
PF13417	2.47479e-05	-1
PF13419	0.022193	-1
PF13424	2.42803e-10	1
PF13429	0.0215666	-1
PF13460	0.0262603	-1
PF13465	0	-1
PF13481	0.00269699	-1
PF13489	0.00338589	-1
PF13532	0.00296207	-1
PF13541	0.0309996	-1
PF13574	0.044792	-1
PF13578	0.0383317	-1
PF13621	1.89147e-07	-1
PF13634	0.00618289	-1
PF13637	9.03174e-09	1
PF13639	6.94126e-06	-1
PF13640	0.001958	-1
PF13646	0.025937	-1
PF13659	0.00142179	-1
PF13676	0.00194258	1
PF13679	0.00305042	-1
PF13710	0.00743013	-1
PF13733	0.044792	-1
PF13759	0.0309996	-1
PF13764	0.0215666	-1
PF13812	1.06463e-09	-1
PF13831	0.0214204	-1
PF13839	3.25627e-06	-1
PF13844	0.0226651	-1
PF13847	0.0387438	-1
PF13855	0.0287467	-1
PF13857	0.0126863	1
PF13867	0.0476556	-1
PF13883	0.0277533	-1
PF13884	0.0150682	-1
PF13894	0.00262107	-1
PF13896	3.23919e-05	1
PF13900	0.0114247	1
PF13912	0.00066893	-1
PF13913	0.000216444	1
PF13960	8.888e-05	1
PF13976	0.00016453	1
PF14076	0.0309996	-1
PF14200	5.05686e-08	1
PF14214	0.00456011	1
PF14223	0.00303281	1
PF14226	0.00191201	-1
PF14234	0.00141713	-1
PF14237	0.0309996	-1
PF14260	0.0357304	-1
PF14295	3.42795e-05	1
PF14311	2.22045e-16	-1
PF14312	0	-1
PF14684	0.00743013	-1
PF14685	0.0215666	-1
PF14716	0.00262107	-1
PF14753	0.0170254	1
PF14768	0.0309996	-1
PF14792	0.0309996	-1
PF14844	0.00743013	-1
PF14874	0.00323265	1
PF15626	0.044792	-1
