# Supplementary material for: The Gonium pectorale genome demonstrates co-option of cell cycle regulation during the evolution of multicellularity
Source: Nat Commun. 2016 Apr 22;7:11370. doi: 10.1038/ncomms11370 (PMC4844696; doi:10.1038/ncomms11370)
Supplement: Supplementary Data 2 — Matrix metalloprotease genes in Chlamydomonas, Gonium and Volvox. [file ncomms11370-s3.xlsx]

## Sheet: Sheet1
Species_Version	Gene	Contig	Start_Location	End_Location	M11_Pfam	Hallman_Motif	Common_Name
Cr_5.5	Cre01.g006900.t1.1	1	1369582	1389407	5.8e-18	1
Cr_5.5	Cre01.g025200.t1.2	1	3877297	3882212	2.3e-94	1	MMP4
Cr_5.5	Cre02.g078950.t1.1	2	838688	845320	8.6e-23	0
Cr_5.5	Cre02.g142366.t1.1	2	8752133	8759548	3.8e-79	1
Cr_5.5	Cre03.g144564.t1.1	3	290354	295831	3.8e-36	1	MMP13
Cr_5.5	Cre03.g170850.t1.1	3	3852659	3856163	3.2e-13	0
Cr_5.5	Cre03.g201950.t1.2	3	7968186	7972617	7.3e-46	1
Cr_5.5	Cre03.g201550.t1.2	3	8008220	8014495	1.2e-32	1
Cr_5.5	Cre03.g201552.t1.1	3	8528853	8535028	9.2e-59	0	MMP8
Cr_5.5	Cre05.g232600.t1.1	5	437193	445137	8.9e-11	0
Cr_5.5	Cre06.g278152.t1.1	6	3736492	3743409	3e-41	1
Cr_5.5	Cre06.g278153.t1.1	6	3743512	3749073	8.4e-30	1
Cr_5.5	Cre06.g278161.t1.1	6	3777576	3783461	1.3e-41	1
Cr_5.5	Cre06.g278164.t1.1	6	3795586	3799951	4.3e-32	1
Cr_5.5	Cre06.g278165.t1.1	6	3800006	3806821	5.8e-41	1
Cr_5.5	Cre06.g292050.t1.2	6	6351938	6359316	2.3e-22	0
Cr_5.5	Cre06.g302950.t1.1	6	7842367	7848741	3.5e-23	1
Cr_5.5	Cre07.g324500.t1.2	7	1562754	1568281	1.5e-24	1
Cr_5.5	Cre07.g333400.t1.1	7	3015216	3024274	1.5e-35	1
Cr_5.5	Cre07.g353600.t1.2	7	5851540	5856919	2.9e-56	0	MMP7
Cr_5.5	Cre07.g353750.t1.2	7	5873700	5877081	1.9e-51	0	MMP10
Cr_5.5	Cre08.g376950.t1.1	8	3717857	3723352	2.8e-39	0	MMP14
Cr_5.5	Cre09.g393700.t1.1	9	2105436	2110682	7.2e-94	1	MMP3
Cr_5.5	Cre09.g391150.t1.1	9	2478042	2482696	4.1e-54	0
Cr_5.5	Cre09.g388350.t1.1	9	2888111	2893452	2.7e-68	0	MMP11
Cr_5.5	Cre09.g396772.t1.1	9	4667357	4674289	8e-79	1
Cr_5.5	Cre09.g407050.t1.2	9	6417251	6427088	5.8e-25	1
Cr_5.5	Cre10.g421350.t1.2	10	536562	542782	1.9e-29	0
Cr_5.5	Cre11.g467608.t1.1	11	562486	570827	6.3e-63	1	MMP12
Cr_5.5	Cre11.g467683.t1.1	11	1140060	1146445	1.5e-16	1
Cr_5.5	Cre11.g467684.t1.1	11	1146613	1152195	8.1e-23	1
Cr_5.5	Cre11.g467686.t1.1	11	1154620	1159945	1.5e-18	1
Cr_5.5	Cre11.g467756.t1.1	11	1552481	1561531	4e-65	0	MMP5
Cr_5.5	Cre11.g467600.t1.1	11	1813212	1819113	2e-31	0
Cr_5.5	Cre13.g605200.t1.1	13	4800766	4806520	4.1e-67	1
Cr_5.5	Cre14.g621700.t1.1	14	2018756	2024095	2e-37	0
Cr_5.5	Cre14.g625850.t1.1	14	2595078	2604975	9e-46	1
Cr_5.5	Cre16.g692200.t1.1	16	601758	609759	3.6e-58	1	MMP6
Cr_5.5	Cre16.g652200.t1.2	16	1401332	1408423	1.9e-58	0	MMP9
Cr_5.5	Cre16.g680902.t1.1	16	7150116	7157137	2.2e-30	1
Cr_5.5	Cre17.g705200.t1.1	17	1234959	1242965	2.3e-18	0
Cr_5.5	Cre17.g715800.t1.1	17	2443966	2449838	5.8e-59	1
Cr_5.5	Cre17.g718468.t1.2	17	2755532	2760353	4.2e-76	1	MMP2
Cr_5.5	Cre17.g718500.t1.1	17	2760552	2766223	1.5e-129	1	MMP1
Gp_v1	scaffold00004.g645.t1	4	907160	911009	2.7e-12	1
Gp_v1	scaffold00004.g665.t1	4	1115162	1120277	6.6e-13	0
Gp_v1	scaffold00006.g583.t1	6	861830	870345	7.5e-71	1
Gp_v1	scaffold00006.g740.t1	6	2007982	2011073	1.4e-25	0
Gp_v1	scaffold00010.g909.t1	10	1195787	1200501	6.1e-42	1
Gp_v1	scaffold00012.g378.t1	12	393789	395116	2.9e-12	0
Gp_v1	scaffold00013.g774.t1	13	1525468	1529659	4.9e-59	1
Gp_v1	scaffold00014.g57.t1	14	504017	510354	4.5e-27	1
Gp_v1	scaffold00014.g58.t1	14	510903	511970	2.7e-05	0
Gp_v1	scaffold00021.g660.t1	21	634680	638214	5e-29	0
Gp_v1	scaffold00021.g723.t1	21	1147735	1151116	4.4e-105	1
Gp_v1	scaffold00023.g167.t1	23	1453156	1456379	7.7e-76	1
Gp_v1	scaffold00027.g675.t1	27	708986	712405	2.9e-05	1
Gp_v1	scaffold00028.g796.t1	28	661011	663584	1.7e-31	0
Gp_v1	scaffold00028.g827.t1	28	975299	981479	3.2e-77	1
Gp_v1	scaffold00028.g830.t1	28	1001353	1011832	1.8e-27	0
Gp_v1	scaffold00028.g855.t1	28	1265316	1270733	3.8e-33	0
Gp_v1	scaffold00040.g574.t1	40	666844	673684	2.9e-36	1
Gp_v1	scaffold00040.g608.t1	40	895772	900769	2.4e-38	1
Gp_v1	scaffold00042.g765.t1	42	149412	153781	7.4e-15	0
Gp_v1	scaffold00048.g409.t1	48	194745	200779	9.2e-13	1
Gp_v1	scaffold00048.g434.t1	48	1086599	1090399	2.2e-11	0
Gp_v1	scaffold00055.g263.t1	55	129271	134113	2.7e-59	1
Gp_v1	scaffold00060.g721.t1	60	182655	185316	1.3e-12	1
Gp_v1	scaffold00060.g722.t1	60	188500	194374	8.6e-15	1
Gp_v1	scaffold00060.g723.t1	60	197026	201701	1.8e-14	1
Gp_v1	scaffold00063.g68.t1	63	494348	499897	1.6e-63	1
Gp_v1	scaffold00068.g385.t1	68	374981	382252	4e-36	1
Gp_v1	scaffold00076.g794.t1	76	196410	201152	7.9e-38	1
Gp_v1	scaffold00076.g795.t1	76	202309	208497	8.6e-32	1
Gp_v1	scaffold00078.g75.t1	78	210160	216359	2.2e-63	1
Gp_v1	scaffold00097.g754.t1	97	82806	85711	4.2e-61	1
Gp_v1	scaffold00104.g85.t1	104	122985	133682	4.9e-41	0
Gp_v1	scaffold00183.g266.t1	183	19436	19870	2.1e-13	0
Gp_v1	scaffold01481.g664.t1	1481	938	1864	1.3e-09	0
Gp_v1	scaffold01780.g873.t1	1780	1	1920	1.9e-08	0
Vc_NCBI	gi_300258664_gb_EFJ42898.1				2.6e-31	0	VMP31
Vc_v1	jgi|Volca1|86741	3	1891677	1900906	2.5e-05	0
Vc_v1	jgi|Volca1|41924	4	1273963	1276520	5.6e-76	0	VMP35
Vc_v1	jgi|Volca1|56439	4	1289439	1293507	5.2e-83	1	VMP36
Vc_v1	jgi|Volca1|87769	6	1766255	1770715	8.7e-29	1
Vc_v1	jgi|Volca1|88651	9	1772177	1775952	3.7e-122	1	VMP8
Vc_v1	jgi|Volca1|103842	9	1783938	1791218	4.2e-108	1	VMP9
Vc_v1	jgi|Volca1|40166	9	1797137	1799677	1.5e-117	1	VMP11
Vc_v1	jgi|Volca1|103843	9	1805292	1810749	2.9e-136	1	VMP3
Vc_v1	jgi|Volca1|41832	9	1815991	1819039	3.7e-119	1	VMP10
Vc_v1	jgi|Volca1|103856	9	2101424	2126102	1e-27	0
Vc_v1	jgi|Volca1|127224	13	1677833	1681048	8.1e-138	1	VMP37
Vc_v1	jgi|Volca1|104262	13	1693680	1600668	9.9e-143	1	VMP1
Vc_v1	jgi|Volca1|89659	13	1700266	1712374	1.3e-34	1
Vc_v1	jgi|Volca1|90284	16	769760	791609	1.1e-95	0	VMP40
Vc_v1	jgi|Volca1|90609	17	1544524	1551381	1.4e-39	1
Vc_v1	jgi|Volca1|42295	19	467631	469643	2.8e-114	1	VMP20
Vc_v1	jgi|Volca1|41341	19	479374	482163	1.1e-121	1	VMP21
Vc_v1	jgi|Volca1|60514	19	499091	502876	1.8e-118	1	VMP22
Vc_v1	jgi|Volca1|60687	19	518076	520533	1.5e-121	1	VMP23
Vc_v1	jgi|Volca1|41306	19	559215	564311	2.4e-120	1	VMP24
Vc_v1	jgi|Volca1|60653	19	647724	650150	1.5e-122	1	VMP25
Vc_v1	jgi|Volca1|61971	27	981626	991585	6.3e-95	1	VMP6
Vc_v1	jgi|Volca1|82108	34	640284	644481	5.1e-100	1	VMP39
Vc_v1	jgi|Volca1|94088	35	1030983	1034527	8.9e-116	1	VMP27
Vc_v1	jgi|Volca1|63421	35	1041027	1043531	1.8e-98	1	VMP28
Vc_v1	jgi|Volca1|94099	35	1104328	1109450	6.9e-120	1	VMP7
Vc_v1	jgi|Volca1|82178	35	1235100	1237821	1.8e-109	1	VMP26
Vc_v1	jgi|Volca1|105957	36	558905	571052	1.8e-10	0
Vc_v1	jgi|Volca1|66400	56	151871	155169	1.6e-99	1
Vc_v1	jgi|Volca1|127223	56	161747	164842	1.2e-48	0	VMP33
Vc_v1	jgi|Volca1|127222	56	165656	168437	2.1e-99	1	VMP32
Vc_v1	jgi|Volca1|127219	57	68665	71474	2.5e-44	0	VMP17
Vc_v1	jgi|Volca1|127218	57	72667	75389	4.3e-85	0
Vc_v1	jgi|Volca1|127215	57	81952	84865	1.3e-104	1	VMP14
Vc_v1	jgi|Volca1|66578	57	86206	89288	8.1e-110	1	VMP13
Vc_v1	jgi|Volca1|127216	57	89106	92379	4.7e-103	0	VMP15
Vc_v1	jgi|Volca1|41285	57	133164	139368	5.9e-98	1
Vc_v1	jgi|Volca1|66589	57	149981	153604	1.4e-93	1
Vc_v1	jgi|Volca1|97008	57	156230	163312	2.2e-44	0
Vc_v1	jgi|Volca1|84562	100	189010	192584	8.9e-138	1	VMP2
Vc_v1	jgi|Volca1|69765	100	249671	252191	1.5e-117	1
Vc_v1	jgi|Volca1|69756	100	308633	310500	4.7e-118	0	VMP19
Vc_v1	jgi|Volca1|78060	103	9326	33515	3.4e-136	1	VMP4
Vc_v2	Vocar20009430m_PACid_23125934	1	2667633	2675089	1.6e-53	1
Vc_v2	Vocar20002767m_PACid_23131347	2	838093	842398	7.3e-07	1
Vc_v2	Vocar20012901m_PACid_23129746	3	1985628	1988674	2e-18	1
Vc_v2	Vocar20012678m_PACid_23129750	3	2820925	2826783	6.5e-31	1
Vc_v2	Vocar20012862m_PACid_23129874	3	3123337	3128880	9.6e-20	1
Vc_v2	Vocar20010762m_PACid_23129097	4	54478	61370	1.8e-62	1
Vc_v2	Vocar20010863m_PACid_23129362	4	1855507	1860652	2.3e-17	0
Vc_v2	Vocar20010491m_PACid_23129265	4	2771162	2777813	1.3e-22	0
Vc_v2	Vocar20004581m_PACid_23137101	8	1517211	1529090	3e-26	1
Vc_v2	Vocar20004412m_PACid_23136982	8	1532206	1536513	2.6e-26	0
Vc_v2	Vocar20004504m_PACid_23137293	8	1538758	1545149	2.9e-13	0
Vc_v2	Vocar20004451m_PACid_23137292	8	1551850	1561370	5.2e-12	0
Vc_v2	Vocar20004573m_PACid_23137145	8	1570380	1574348	2.1e-06	0
Vc_v2	Vocar20005388m_PACid_23135190	11	2856711	2862038	2.3e-42	1
Vc_v2	Vocar20005650m_PACid_23135121	11	2865859	2871766	5.3e-33	1
Vc_v2	Vocar20005537m_PACid_23135245	11	2889788	2896085	3.1e-99	0
Vc_v2	Vocar20005440m_PACid_23135260	11	2900351	2901340	4.5e-49	0
Vc_v2	Vocar20005474m_PACid_23135402	11	2965081	2972611	9.4e-25	1
Vc_v2	Vocar20005748m_PACid_23135047	11	2975372	2976115	5.2e-50	0	VMP12
Vc_v2	Vocar20006105m_PACid_23134803	12	1709206	1720103	7.4e-121	1	LSG2
Vc_v2	Vocar20005948m_PACid_23134966	12	1722351	1727922	2.5e-115	1
Vc_v2	Vocar20006210m_PACid_23134845	12	1735561	1741499	1.9e-100	1
Vc_v2	Vocar20006183m_PACid_23134788	12	2570623	2580147	1.7e-39	1
Vc_v2	Vocar20006130m_PACid_23134669	12	2584908	2591306	4.3e-43	0
Vc_v2	Vocar20005909m_PACid_23134750	12	2599553	2604989	3.4e-51	0	VMP42
Vc_v2	Vocar20007296m_PACid_23136273	13	4915	11911	2.9e-120	1	VMP29
Vc_v2	Vocar20007419m_PACid_23136364	13	671994	677960	7.2e-35	1
Vc_v2	Vocar20007507m_PACid_23128778	14	234515	239787	1.2e-20	1
Vc_v2	Vocar20007671m_PACid_23128753	14	255605	263891	1.1e-38	1
Vc_v2	Vocar20007628m_PACid_23128672	14	337525	343668	1.7e-31	1
Vc_v2	Vocar20007485m_PACid_23128677	14	495733	503467	1.3e-33	1
Vc_v2	Vocar20007523m_PACid_23128797	14	1657952	1665397	1.2e-40	1
Vc_v2	Vocar20007632m_PACid_23128756	14	1669001	1678693	6.6e-36	1
Vc_v2	Vocar20008056m_PACid_23138808	15	917283	919867	1e-22	1
Vc_v2	Vocar20007889m_PACid_23138818	15	1514572	1515724	1.5e-83	1	VMP34
Vc_v2	Vocar20000410m_PACid_23131656	17	263057	271179	2.3e-82	1
Vc_v2	Vocar20000482m_PACid_23131507	17	1921198	1925777	1.1e-25	1
Vc_v2	Vocar20000417m_PACid_23131626	17	1933452	1940076	1.6e-09	1
Vc_v2	Vocar20003131m_PACid_23135813	21	2119615	2124211	3.5e-49	1
Vc_v2	Vocar20003129m_PACid_23135906	21	2136355	2139053	9.9e-33	0
Vc_v2	Vocar20003150m_PACid_23135817	21	2140080	2148772	2.5e-11	0
Vc_v2	Vocar20003165m_PACid_23135870	21	2150843	2159169	3.4e-53	1
Vc_v2	Vocar20003188m_PACid_23135810	21	2166019	2172573	1e-51	0
Vc_v2	Vocar20003206m_PACid_23135857	21	2185613	2193173	1.3e-34	0
Vc_v2	Vocar20003222m_PACid_23135997	21	2202304	2208937	1.4e-43	1
Vc_v2	Vocar20014893m_PACid_23135449	28	1060399	1063686	2.4e-23	1
Vc_v2	Vocar20014804m_PACid_23135617	28	1101700	1108434	6.5e-08	0
Vc_v2	Vocar20014733m_PACid_23135488	28	1558543	1571301	7.2e-17	1
Vc_v2	Vocar20014716m_PACid_23135521	28	1578242	1589017	7.4e-12	1
Vc_v2	Vocar20013238m_PACid_23130345	31	918490	928222	1.4e-25	1
Vc_v2	Vocar20013272m_PACid_23130363	31	939867	944659	7.9e-14	0
Vc_v2	Vocar20003848m_PACid_23137412	37	807056	812749	1.9e-22	0
Vc_v2	Vocar20010045m_PACid_23126624	40	502679	509719	2.8e-47	1
Vc_v2	Vocar20005315m_PACid_23131683	94	84543	86519	8.3e-59	0
