# Supplementary material for: The Gonium pectorale genome demonstrates co-option of cell cycle regulation during the evolution of multicellularity
Source: Nat Commun. 2016 Apr 22;7:11370. doi: 10.1038/ncomms11370 (PMC4844696; doi:10.1038/ncomms11370)
Supplement: Supplementary Data 3 — Pherophorin genes in Chlamydomonas, Gonium and Volvox. [file ncomms11370-s4.xlsx]

## Sheet: OLD
Species_Version	Gene	Contig	Start_Location	End_Location	Modified	DUF3707_Pfam_1	DUF3707_Pfam_2	DUF3707_Pfam_3	Syntenic_Markers	Common_Name
Cr_v5.5	Cre02.g078777.t1.1	2	771148	777657	0	1.9e-29	1e-09	NA	RNA pseudouridine synthase; jumonji	phC16a
Cr_v5.5	Cre02.g078804.t1.1	2	778398	782412	0	2.7e-29	8.4e-11	NA	RNA pseudouridine synthase; jumonji	phC16b
Cr_v5.5	Cre02.g094450.t1.2	2	2808946	2813363	0	2.1e-13	2.3e-29	NA		phC21
Cr_v5.5	Cre02.g095095.t1.1	2	3345375	3351647	0	5.9e-24	1.2e-19	NA	PSY	phC12
Cr_v5.5	Cre05.g238650.t1.1	5	3034210	3039095	1	1.7e-25	3.6e-22	NA		phC5
Cr_v5.5	Cre05.g238687.t1.1	5	3039142	3044935	0	8.8e-21	1.7e-30	NA	Cre120230	phC17
Cr_v5.5	Cre06.g278162.t1.1	6	3784323	3787464	0	9e-23	1.5e-24	NA	ARG9	phC3
Cr_v5.5	Cre06.g299150.t1.1	6	7361752	7368597	0	7.1e-31	2.7e-24	NA	gamma-tubulin	phC9
Cr_v5.5	Cre07.g330750.t1.1	7	2665869	2670182	0	1.3e-19	3.3e-11	NA	FAP91	phC30
Cr_v5.5	Cre09.g388351.t1.1	9	2893511	2896174	0	2.2e-26	4.4e-25	NA	RPL10; MRPL36; MMP11	phC20c
Cr_v5.5	Cre09.g388353.t1.1	9	2901591	2904798	0	7.4e-26	4.6e-25	NA	RPL10; MRPL36	phC20b
Cr_v5.5	Cre09.g388355.t1.1	9	2905893	2909768	0	2.6e-26	5.2e-25	NA	RPL10; MRPL36	phC20a
Cr_v5.5	Cre09.g396100.t1.2	9	1809519	1811468	1	3.4e-20	NA	NA	nitrite transporter	phC15
Cr_v5.5	Cre09.g404201.t1.1	9	495000	503449	0	2.3e-28	7e-24	NA		phC10
Cr_v5.5	Cre09.g409901.t1.1	9	6848947	6852664	1	2.2e-25	2.3e-12	NA		phC29
Cr_v5.5	Cre10.g451752.t1.1	10	4481576	4488961	0	6.8e-41	1.2e-15	NA	thr synthase	phC14
Cr_v5.5	Cre11.g468359.t1.1	11	1966744	1970333	1	7.9e-28	2.7e-08	NA		GAS31
Cr_v5.5	Cre11.g480400.t1.1	11	3348540	3360615	0	4.4e-31	4.4e-11	NA	rps14	phC26b
Cr_v5.5	Cre11.g480451.t1.1	11	3363251	3377643	0	4.6e-24	3e-12	NA	rps14	phC26a
Cr_v5.5	Cre11.g481600.t1.1	11	3554838	3557651	0	4.1e-31	6.7e-25	NA	HIS7	GAS28
Cr_v5.5	Cre11.g481750.t1.2	11	3571847	3575932	0	3.5e-31	3e-25	NA		GAS30
Cr_v5.5	Cre12.g549000.t1.2	12	8385044	8387899	0	3.7e-25	1.6e-25	NA	STR1	phC4
Cr_v5.5	Cre12.g551552.t1.1	12	9625548	9630819	0	5.3e-25	NA	NA	TEF13	phC31
Cr_v5.5	Cre14.g620600.t1.2	14	1865969	1869014	0	1.8e-29	1.3e-28	NA	Cre190234	phC2
Cr_v5.5	Cre14.g620702.t1.1	14	1873369	1877024	0	2.6e-28	1.2e-28	NA	Cre190234	phC13
Cr_v5.5	Cre17.g696500.t1.1	17	49581	52364	0	7.1e-30	4.9e-24	NA	FMR1	phC19
Cr_v5.5	Cre17.g696700.t1.2	17	66834	69000	0	2.3e-24	1.9e-26	NA		phC22
Cr_v5.5	Cre17.g705500.t1.1	17	1275409	1279411	0	1.5e-25	1.4e-15	8.5e-12		phC32
Cr_v5.5	Cre17.g710300.t1.1	17	1905236	1908962	0	8.4e-29	2.6e-23	NA	RPT4	phC28
Cr_v5.5	Cre17.g717850.t1.1	17	2685191	2692102	0	4.9e-28	1e-25	NA		phC8
Cr_v5.5	Cre17.g717900.t1.2	17	2693612	2695892	0	1.1e-28	4.9e-26	NA		phC1
Cr_v5.5	Cre17.g717950.t1.2	17	2698091	2702070	0	1.1e-28	1.4e-24	NA		phC6
Cr_v5.5	Cre17.g718000.t1.1	17	2702311	2708092	0	6.9e-28	1.7e-25	NA		phC7
Cr_v5.5	Cre17.g729101.t1.1	17	4039840	4049045	0	1.2e-29	1.7e-15	NA	UPF2	phC27
Cr_v5.5	Cre24.g755997.t1.1	24	118246	122121	1	3.7e-20	1e-18	NA		phC18
Gp_v1	scaffold00001	1	128470	130082	N/A	1.4e-28	NA	NA		phG23
Gp_v1	scaffold00001.g3.t1	1	25300	30452	1	1.7e-23	8.5e-26	NA		phG6
Gp_v1	scaffold00005.g337.t1	5	2599412	2596599	1	6.3e-26	1.9e-25	NA	RPL10; MRPL36	phG20
Gp_v1	scaffold00006.g872.t1	6	3146432	3143265	1	3e-19	NA	NA	FAP91	phG18
Gp_v1	scaffold00007.g1121.t1	7	1749613	1747691	1	1e-23	3.3e-24	NA	STR1	phG7
Gp_v1	scaffold00007.g1342.t1	7	3366573	3363379	1	5.5e-19	NA	NA	TEF13	phG12
Gp_v1	scaffold00010.g908.t1	10	1191767	1194208	1	4e-19	1.1e-19	NA	ARG9	phG3
Gp_v1	scaffold00014.g164.t1	14	1258538	1262072	1	3e-20	1.5e-13	4.3e-10		phG21
Gp_v1	scaffold00014.g184.t1	14	1387241	1391918	1	1.8e-22	2.1e-26	NA	g187=Cre190234	phG1
Gp_v1	scaffold00014.g185.t1	14	1399935	1394959	1	4e-28	7.3e-26	NA	g187=Cre190234	phG2
Gp_v1	scaffold00014.g239.t1	14	1813170	1815624	1	1.1e-27	4.2e-24	NA		phG8
Gp_v1	scaffold00014.g241.t1	14	1825277	1823134	1	1.6e-27	1.3e-24	NA	g237=Jumonji; rlsD	phG9
Gp_v1	scaffold00015.g474.t1	15	1851755	1858839	0	4.6e-15	1.2e-25	NA	g476=Cre120230	phG17
Gp_v1	scaffold00016.g652.t1	16	1395606	1392853	1	7.5e-08	NA	NA		phG13
Gp_v1	scaffold00018.g142.t1	18	1185779	1187130	0	2e-18	NA	NA	g141=nitrite transporter	phG15
Gp_v1	scaffold00018.g23.t1_scaffold00280.g737.t1	18	sc18:272777_sc280: 1	sc18:274048_sc280:2554	1	1.1e-20	2.2e-24	NA	PSY; FKB17-2	phG22
Gp_v1	scaffold00020.g433.t1	20	348190	345729	1	1.5e-22	6.8e-11	NA		phG10
Gp_v1	scaffold00021.g752.t1	21	1372827	1368438	0	2e-23	1.3e-19	NA	zsp2	phG11
Gp_v1	scaffold00028.g838.t1	28	1104525	1101217	1	2.5e-27	2.4e-27	NA		phG5
Gp_v1	scaffold00028.g839.t1	28	1120386	1117505	1	4.8e-26	1.1e-27	NA		phG4
Gp_v1	scaffold00031.g361.t1	31	732596	734322	0	3.3e-18	NA	NA		phG26
Gp_v1	scaffold00042.g767.t1	42	178546	180779	1	6.3e-09	NA	NA	g765=VMP	phG14
Gp_v1	scaffold00042.g783.t1	42	310005	311868	1	3.3e-26	2e-25	NA		GAS30
Gp_v1	scaffold00042.g786.t1_scaffold00830.g60.t1	42	sc42:331662_sc860:1112	sc42:331225_sc860:1	1	8e-27	7.5e-23	NA		GAS28
Gp_v1	scaffold00048.g446.t1	48	1312056	1314370	1	6.9e-29	7.1e-26	NA	FMR1	phG19
Gp_v1	scaffold00060.g735.t1	60	336548	340285	0	3.2e-17	NA	NA		phG27
Gp_v1	scaffold00068.g391.t1	68	485900	488677	1	8e-27	5.4e-10	NA		GAS31
Gp_v1	scaffold00090.g515.t1	90	261	4184	0	1.4e-28	NA	NA	EIF3C	phG28
Gp_v1	scaffold00590.g658.t1	590	7420	11326	1	1.4e-13	3e-28	NA		phG16
Gp_v1	scaffold00695.g839.t1	695	1	1917	1	5.3e-24	NA	NA		phG25
Gp_v1	scaffold01216.g476.t1	1216	5240	6451	1	3e-27	NA	NA		phG24

## Sheet: NEW
Species_Version	Gene_Model	Common_Name	Contig	Start_Location	End_Location	Manual_Model	DUF3707_Pfam_1	DUF3707_Pfam_2	DUF3707_Pfam_3	DUF3707_Pfam_4	Syntenic_Markers
Cr_v5.5	Cre02.g078777.t1.1	phC16a	2	771148	777657	0	1.9e-29	1e-09	NA	NA	RNA pseudouridine synthase; jumonji
Cr_v5.5	Cre02.g078804.t1.1	phC16b	2	778398	782412	0	2.7e-29	8.4e-11	NA	NA	RNA pseudouridine synthase; jumonji
Cr_v5.5	Cre02.g094450.t1.2	phC21	2	2808946	2813363	0	2.1e-13	2.3e-29	NA	NA
Cr_v5.5	Cre02.g095095.t1.1	phC12	2	3345375	3351647	0	5.9e-24	1.2e-19	NA	NA	PSY; FKB17-2
Cr_v5.5	Cre05.g238650.t1.1	phC5	5	3034210	3039095	1	1.7e-25	3.6e-22	NA	NA	phC17
Cr_v5.5	Cre05.g238687.t1.1	phC17	5	3039142	3044935	0	8.8e-21	1.7e-30	NA	NA	Cre120230; phC5
Cr_v5.5	Cre06.g278162.t1.1	phC3	6	3784323	3787464	0	9e-23	1.5e-24	NA	NA	ARG9
Cr_v5.5	Cre06.g299150.t1.1	phC9	6	7361752	7368597	0	7.1e-31	2.7e-24	NA	NA	gamma-tubulin
Cr_v5.5	Cre07.g330750.t1.1	phC30	7	2665869	2670182	0	1.3e-19	3.3e-11	NA	NA	FAP91
Cr_v5.5	Cre09.g404201.t1.1	phC10	9	495000	503449	0	2.3e-28	7e-24	NA	NA
Cr_v5.5	Cre09.g396100.t1.2	phC15	9	1809519	1811468	1	3.4e-20	NA	NA	NA	nitrite transporter
Cr_v5.5	Cre09.g388351.t1.1	phC20c	9	2893511	2896174	0	2.2e-26	4.4e-25	NA	NA	RPL10; MRPL36; MMP11
Cr_v5.5	Cre09.g388353.t1.1	phC20b	9	2901591	2904798	0	7.4e-26	4.6e-25	NA	NA	RPL10; MRPL36
Cr_v5.5	Cre09.g388355.1.1	phC20a	9	2905893	2909768	0	2.6e-26	5.2e-25	NA	NA	RPL10; MRPL36
Cr_v5.5	Cre09.g409901.t1.1	phC29	9	6848947	6852664	1	2.2e-25	2.3e-12	NA	NA
Cr_v5.5	Cre10.g451752.t1.1	phC14	10	4481576	4488961	0	6.8e-41	1.2e-15	NA	NA	thr synthase; AAT1
Cr_v5.5	Cre11.g468359.t1.1	GAS31	11	1966744	1970333	1	7.9e-28	2.7e-08	NA	NA
Cr_v5.5	Cre11.g480400.t1.1	phC27a	11	3348540	3360615	0	4.4e-31	4.4e-11	NA	NA	rps14
Cr_v5.5	Cre11.g480451.t1.1	phC27b	11	3363251	3377643	0	4.6e-24	3e-12	NA	NA	rps14
Cr_v5.5	Cre11.g481600.t1.1	GAS28	11	3554838	3557651	0	4.1e-31	6.7e-25	NA	NA	HIS7; Cre11.g481550
Cr_v5.5	Cre11.g481750.t1.2	GAS30	11	3571847	3575932	0	3.5e-31	3e-25	NA	NA
Cr_v5.5	Cre12.g549000.t1.2	phC4	12	8385044	8387899	0	3.7e-25	1.6e-25	NA	NA	STR1
Cr_v5.5	Cre12.g551552.t1.1	phC26	12	9625548	9630819	0	5.3e-25	NA	NA	NA	TEF13
Cr_v5.5	Cre14.g620600.t1.2	phC2	14	1865969	1869014	0	1.8e-29	1.3e-28	NA	NA	Cre190234/SPC22; ASB1
Cr_v5.5	Cre14.g620702.t1.1	phC13	14	1873369	1877024	0	2.6e-28	1.2e-28	NA	NA	Cre190234
Cr_v5.5	Cre17.g696500.t1.1	phC19	17	49581	52364	0	7.1e-30	4.9e-24	NA	NA	FMR1
Cr_v5.5	Cre17.g696700.t1.2	phC22	17	66834	69000	0	2.3e-24	1.9e-26	NA	NA
Cr_v5.5	Cre17.g705500.t1.1	phC32	17	1275409	1279411	0	1.5e-25	1.4e-15	8.5e-12	NA	POA1
Cr_v5.5	Cre17.g710300.t1.1	phC28	17	1905236	1908962	0	8.4e-29	2.6e-23	NA	NA	RPT4; RLS1
Cr_v5.5	Cre17.g717850.t1.1	phC8	17	2685191	2692102	0	4.9e-28	1e-25	NA	NA
Cr_v5.5	Cre17.g717900.t1.2	phC1	17	2693612	2695892	0	1.1e-28	4.9e-26	NA	NA
Cr_v5.5	Cre17.g717950.t1.2	phC6	17	2698091	2702070	0	1.1e-28	1.4e-24	NA	NA
Cr_v5.5	Cre17.g718000.t1.1	phC7	17	2702311	2708092	0	6.9e-28	1.7e-25	NA	NA
Cr_v5.5	Cre17.g729101.t1.1	phC31	17	4039840	4049045	0	1.2e-29	1.7e-15	NA	NA	UPF2
Cr_v5.5	Cre24.g755997.t1.1	phC18	24	118246	122121	1	3.7e-20	1e-18	NA	NA
Gp_v1	scaffold00001.g3.t1	phG6	1	25300	30452	1	1.7e-23	8.5e-26	NA	NA
Gp_v1	N/A	phG23	1	128470	130082	N/A	1.4e-28	NA	NA	NA
Gp_v1	scaffold00005.g337.t1	phG20	5	2599412	2596599	1	6.3e-26	1.9e-25	NA	NA	RPL10; MRPL36
Gp_v1	scaffold00006.g872.t1	phG18	6	3146432	3143265	1	3e-19	NA	NA	NA	FAP91
Gp_v1	scaffold00007.g1121.t1	phG4	7	1749613	1747691	1	1e-23	3.3e-24	NA	NA	STR1
Gp_v1	scaffold00007.g1342.t1	phG26	7	3366573	3363379	1	5.5e-19	NA	NA	NA	TEF13
Gp_v1	scaffold00010.g908.t1	phG3	10	1191767	1194208	1	4e-19	1.1e-19	NA	NA	ARG9
Gp_v1	scaffold00014.g164.t1	phG21	14	1258538	1262072	1	3e-20	1.5e-13	4.3e-10	NA
Gp_v1	scaffold00014.g184.t1	phG2a	14	1387241	1391918	1	1.8e-22	2.1e-26	NA	NA	g187=Cre190234
Gp_v1	scaffold00014.g185.t1	phG2b	14	1399935	1394959	1	4e-28	7.3e-26	NA	NA	g187=Cre190234
Gp_v1	scaffold00014.g239.t1	phG8	14	1813170	1815624	1	1.1e-27	4.2e-24	NA	NA	IDO; RPT4
Gp_v1	scaffold00014.g241.t1	phG9	14	1825277	1823134	1	1.6e-27	1.3e-24	NA	NA	g237=Jumonji; rlsC
Gp_v1	scaffold00015.g474.t1	phG17	15	1851755	1858839	0	4.6e-15	1.2e-25	NA	NA	g476=Cre120230
Gp_v1	scaffold00016.g652.t1	phG13	16	1395606	1392853	1	7.5e-08	NA	NA	NA
Gp_v1	scaffold00018.g142.t1	phG15	18	1185779	1187130	0	2e-18	NA	NA	NA	g141=nitrite transporter
Gp_v1	scaffold00018.g23.t1_scaffold00280.g737.t1	phG12	18	sc280:2554_sc18:272543	sc280:1_sc18:274048	1	1.1e-20	2.2e-24	NA	NA	PSY; FKB17-2
Gp_v1	scaffold00020.g433.t1	phG10	20	348190	345729	1	1.5e-22	6.8e-11	NA	NA
Gp_v1	scaffold00021.g752.t1	phG11	21	1372827	1368438	0	2e-23	1.3e-19	NA	NA	zsp2
Gp_v1	scaffold00028.g838.t1	phG5a	28	1104525	1101217	1	2.5e-27	2.4e-27	NA	NA
Gp_v1	scaffold00028.g839.t1	phG5b	28	1120386	1117505	1	4.8e-26	1.1e-27	NA	NA
Gp_v1	scaffold00031.g361.t1	phG1	31	734322	732596	0	3.3e-18	NA	NA	NA
Gp_v1	scaffold00042.g767.t1	phG14	42	178546	180779	1	6.3e-09	NA	NA	NA
Gp_v1	scaffold00042.g783.t1	GAS30	42	310005	311868	1	3.3e-26	2e-25	NA	NA
Gp_v1	scaffold00042.g786.t1_scaffold00830.g60.t1	GAS28	42	sc860:1112_sc42:331662	sc860:1112_sc42:331225	1	8e-27	7.5e-23	NA	NA	Cre11.g481550
Gp_v1	scaffold00048.g446.t1	phG19	48	1312056	1314370	1	6.9e-29	7.1e-26	NA	NA	FMR1
Gp_v1	scaffold00060.g735.t1	phG7	60	340285	336548	0	3.2e-17	NA	NA	NA
Gp_v1	scaffold00068.g391.t1	GAS31	68	485900	488677	1	8e-27	5.4e-10	NA	NA
Gp_v1	scaffold00090.g515.t1	phG22	90	261	4184	0	1.4e-28	NA	NA	NA	EIF3C
Gp_v1	scaffold00590.g658.t1	phG16	590	7420	11326	1	1.4e-13	3e-28	NA	NA
Gp_v1	scaffold00695.g839.t1	phG25	695	1	1917	1	5.3e-24	NA	NA	NA
Gp_v1	scaffold01216.g476.t1	phG24	1216	5240	6451	1	3e-27	NA	NA	NA
Vc_v1	104453	phS	15	1900943	1908508	1	3.3e-24	3.1e-17	NA	NA
Vc_v1	80812	phV14	15	1938584	1944198	0	1.4e-23	7.2e-23	NA	NA
Vc_v1	80872	phV18	16	1686817	1689585	1	4.3e-23	1.6e-25	NA	NA
Vc_v1	90414	phV42	16	1812812	1818108	0	1.5e-21	2.4e-18	NA	NA
Vc_v1	91964	phV51	23	1321227	1324249	1	1.4e-29	4.1e-20	NA	NA	rlsC
Vc_v1	75691	phV9/sef5	35	1278545	1284278	1	2.3e-29	9.1e-25	NA	NA
Vc_v1	63512	phV8	35	1310248	1315025	1	1.1e-27	2.7e-20	NA	NA
Vc_v1	106280	phV40b	41	117322	119167	0	9.7e-24	NA	NA	NA
Vc_v1	106281	phV40a	41	124728	130765	1	5.3e-25	2.7e-23	NA	NA
Vc_v1	95559	phV48	45	102244	105282	1	5.7e-28	2.7e-24	NA	NA
Vc_v1	83361	phV52	53	854282	859203	1	3.1e-28	3e-23	NA	NA
Vc_v1	83768	sex1	65	366121	369728	0	1.9e-20	NA	NA	NA
Vc_v1	83847	phV19/sef6	66	459052	462438	0	1.3e-16	NA	NA	NA
Vc_v1	77332	phV1	66	484175	490200	0	7.4e-31	4.7e-23	NA	NA
Vc_v1	77335	phV4	66	492768	497195	0	6.3e-29	4.4e-26	NA	NA
Vc_v1	127206	phV13a	66	526295	529387	1	1.5e-29	3.1e-26	NA	NA
Vc_v1	77338	phV5	66	531979	535725	1	8.4e-30	3.1e-26	NA	NA
Vc_v1	83859	phIII	66	541900	548772	1	2.1e-29	6.3e-26	NA	NA
Vc_v1	107455	phV6	66	552588	558972	0	2.5e-29	6.3e-26	NA	NA
Vc_v1	67890	phV27	69	363989	366201	1	4.6e-27	2.2e-18	NA	NA
Vc_v1	107649	phV34	72	490771	517335	1	6e-15	1.6e-17	NA	NA
Vc_v1	77905	phDZ1	91	177039	185928	1	4.6e-27	6.5e-23	NA	NA
Vc_v1	100178	phV17	107	211810	216760	0	4.2e-26	5.7e-21	NA	NA
Vc_v1	84675	phV3	108	89190	92808	0	9.5e-26	NA	NA	NA
Vc_v1	127212	phV37	398	32	3469	1	3.7e-24	3.8e-26	NA	NA
Vc_v1	101146	phV49	408	3966	9203	1	5.3e-28	1.9e-24	NA	NA	RPL7
Vc_v1	85077	phII	901	4110	5876	1	2.1e-29	3.1e-26	NA	NA
Vc_v1	108791	phV7a	1013	1952	3353	1	1.5e-29	3.1e-26	NA	NA
Vc_v2	Vocar20008459m	phV53	1	2183501	2189166	0	4.4e-13	1.1e-16	NA	NA
Vc_v2	Vocar20008985m	phV54	1	2225963	2231265	1	1e-12	1.9e-20	NA	NA
Vc_v2	Vocar20002503m	phV38	2	3268698	3274244	1	3.7e-27	5.3e-14	NA	NA
Vc_v2	Vocar20002814m	ssgA/ssg185	2	4191698	4198020	1	2.1e-23	5.7e-27	NA	NA	ARG9
Vc_v2	Vocar20012774m	phV40c	3	275794	277962	1	6e-25	1.8e-21	NA	NA
Vc_v2	Vocar20012466m	phV40d	3	288889	290807	1	2.2e-23	NA	NA	NA
Vc_v2	Vocar20013000m	phV40e	3	297570	303134	1	2.7e-23	1.1e-23	NA	NA
Vc_v2	N/A	phV40f	3	305559	309083	1	3.2e-19	1.1e-22	NA	NA
Vc_v2	Vocar20012723m	phV40g	3	329123	332910	1	9e-19	2.6e-25	NA	NA
Vc_v2	Vocar20012729m	phV40h	3	335864	338221	1	1.9e-19	1.1e-25	NA	NA
Vc_v2	Vocar20010920m	phV45	4	847017	857382	1	1.1e-19	6.5e-20	NA	NA
Vc_v2	Vocar20010924m	phV12	4	959997	963100	1	6.2e-25	6.8e-20	NA	NA
Vc_v2	Vocar20010802m	phV11	4	971100	976053	1	8.3e-25	1.3e-25	NA	NA
Vc_v2	Vocar20010934m	phV10	4	989373	994364	1	1.9e-28	2.1e-21	NA	NA
Vc_v2	Vocar20010621m	phV32	4	1884312	1888361	0	6.2e-21	0.00034	1.6e-08	6.7e-05	POA1
Vc_v2	Vocar20010725m	phV55	4	2018897	2023516	1	3.6e-26	1.9e-24	NA	NA
Vc_v2	Vocar20010784m	phI	4	2026661	2031989	0	3.4e-28	1e-24	NA	NA
Vc_v2	Vocar20010553m	phV15	4	2038395	2045593	0	4.2e-27	3.7e-23	NA	NA
Vc_v2	Vocar20011645m	phV35	5	4083009	4084951	1	8.5e-31	3.9e-22	NA	NA	FMR1
Vc_v2	Vocar20004500m	phV56	8	1396038	1416985	1	2.5e-21	2.4e-12	NA	NA
Vc_v2	Vocar20006084m	phV31	12	2002556	2005735	1	1.1e-23	1.3e-06	NA	NA
Vc_v2	Vocar20006093m	phV46	12	2443166	2447564	0	6.1e-11	9.2e-10	NA	NA
Vc_v2	Vocar20000201m	phV36	18	341201	345241	0	1e-24	2.8e-24	NA	NA
Vc_v2	Vocar20001244m	phV23a	24	1115480	1121860	1	2.1e-25	2e-22	NA	NA
Vc_v2	Vocar20001388m	phV23b	24	1126287	1131630	0	6.4e-26	1e-22	NA	NA
Vc_v2	Vocar20001310m	phV22b	24	1597217	1601430	0	5.6e-23	2.8e-21	NA	NA
Vc_v2	Vocar20001256m	phV22a	24	1606820	1610278	1	3.5e-14	3.7e-19	NA	NA
Vc_v2	Vocar20014578m	phV41	27	1644223	1651288	0	5.8e-21	9.3e-20	NA	NA	PSY; FKB17-2
Vc_v2	Vocar20015011m	phV25	29	48569	53940	1	3e-24	4.3e-26	NA	NA
Vc_v2	Vocar20015050m	phV39a	29	58279	60857	1	3.6e-24	3.7e-26	NA	NA
Vc_v2	Vocar20015019m	phV39b	29	66147	68849	1	3.1e-24	3.7e-22	NA	NA
Vc_v2	Vocar20015105m	phV24	29	73778	76491	1	3.1e-24	2.9e-26	NA	NA
Vc_v2	Vocar20014982m	phV21	29	142152	146119	1	3.6e-24	6e-25	NA	NA
Vc_v2	Vocar20015116m	phV20	29	425631	428830	1	4.3e-23	1.6e-25	NA	NA
Vc_v2	Vocar20013362m	phV43	31	1023899	1027504	1	3.6e-24	1.6e-20	NA	NA
Vc_v2	Vocar20013329m	phV44a	31	1105669	1109318	1	1.2e-23	9e-23	NA	NA
Vc_v2	Vocar20013332m	phV44b	31	1112002	1115280	1	6.9e-23	1.4e-22	NA	NA
Vc_v2	Vocar20003702m	phV47	33	977370	980610	1	2.6e-28	1.6e-22	NA	NA
Vc_v2	Vocar20003626m	phV33c	33	1439511	1441872	1	6.5e-29	1.5e-12	NA	NA	RPL10; MRPL36
Vc_v2	Vocar20003633m	phV33b	33	1444403	1449596	1	6e-29	4e-23	NA	NA	RPL10; MRPL36
Vc_v2	Vocar20003613m	phV33a	33	1463693	1468657	1	5.3e-29	1.7e-22	NA	NA	RPL10; MRPL36
Vc_v2	N/A	phV13b	34	991853	988168	1	1.5e-29	3.1e-26	NA	NA
Vc_v2	N/A	phV7b	34	1000676	1004429	1	1.5e-29	3.1e-26	NA	NA
Vc_v2	Vocar20004063m	phV50	36	130969	135078	0	7.9e-26	8.5e-24	NA	NA
Vc_v2	Vocar20012088m	phV29	48	397316	399120	0	3.1e-28	1.6e-19	NA	NA
Vc_v2	Vocar20012073m	phV26	48	410867	411615	1	4.2e-23	1e-19	NA	NA
Vc_v2	Vocar20012070m	phV30	48	418094	419806	0	2.1e-28	1.9e-19	NA	NA
Vc_v2	Vocar20012102m	phV28	48	436341	439989	0	1e-21	5.3e-24	NA	NA	HIS7
Vc_v2	Vocar20006932m	phV2	73	33133	39878	0	2.5e-26	4.2e-24	NA	NA
Vc_v2	Vocar20006937m	phV16	73	59135	64079	0	1.9e-28	7.8e-22	NA	NA

## Sheet: Sheet2
	phDZ1	4.6e-27	6.5e-23
phI	phI	3.4e-28	1e-24				1
phII	phII	2.1e-29	3.1e-26				1
phIII	phIII	2.1e-29	6.3e-26				1
phS	phS	3.3e-24	3.1e-17				1
phV1	phV1	7.4e-31	4.7e-23				1
phV10	phV10	1.9e-28	2.1e-21				1
phV11	phV11	8.3e-25	1.3e-25				1
phV12	phV12	6.2e-25	6.8e-20				1
phV13a	phV13a	1.5e-29	3.1e-26				1
phV13b	phV13b	1.5e-29	3.1e-26				1
phV14	phV14	1.4e-23	7.2e-23				1
phV15	phV15	4.2e-27	3.7e-23				1
phV16	phV16	1.9e-28	7.8e-22				1
phV17	phV17	4.2e-26	5.7e-21				1
phV18	phV18	4.3e-23	1.6e-25				1
phV19/sef6	phV19	1.3e-16					ERROR
phV2	phV2	2.5e-26	4.2e-24				1
phV20	phV20	4.3e-23	1.6e-25				1
phV21	phV21	3.6e-24	6e-25				1
phV22a	phV22a	3.5e-14	3.7e-19				1
phV22b	phV22b	5.6e-23	2.8e-21				1
phV23a	phV23a	2.1e-25	2e-22				1
phV23b	phV23b	6.4e-26	1e-22				1
phV24	phV24	3.1e-24	2.9e-26				1
phV25	phV25	3e-24	4.3e-26				1
phV26	phV26	4.2e-23	1e-19				1
phV27	phV27	4.6e-27	2.2e-18				1
phV28	phV28	1e-21	5.3e-24				1
phV29	phV29	3.1e-28	1.6e-19				1
phV3	phV3	9.5e-26					1
phV30	phV30	2.1e-28	1.9e-19				1
phV31	phV31	1.1e-23	1.3e-06				1
phV32	phV32	6.2e-21	0.00034	1.6e-08	6.7e-05		1
phV33a	phV33a	5.3e-29	1.7e-22				1
phV33b	phV33b	6e-29	4e-23				1
phV33c	phV33c	6.5e-29	1.5e-12				1
phV34	phV34	6e-15	1.6e-17				1
phV35	phV35	8.5e-31	3.9e-22				1
phV36	phV36	1e-24	2.8e-24				1
phV37	phV37	3.7e-24	3.8e-26				1
phV38	phV38	3.7e-27	5.3e-14				1
phV39a	phV39a	3.6e-24	3.7e-26				1
phV39b	phV39b	3.1e-24	3.7e-22				1
phV4	phV4	6.3e-29	4.4e-26				1
phV40a	phV40a	5.3e-25	2.7e-23				1
phV40b	phV40b	9.7e-24					1
phV40c	phV40c	6e-25	1.8e-21				1
phV40d	phV40d	2.2e-23					1
phV40e	phV40e	2.7e-23	1.1e-23				1
phV40f	phV40f	3.2e-19	1.1e-22				1
phV40g	phV40g	9e-19	2.6e-25				1
phV40h	phV40h	1.9e-19	1.1e-25				1
phV41	phV41	5.8e-21	9.3e-20				1
phV42	phV42	1.5e-21	2.4e-18				1
phV43	phV43	3.6e-24	1.6e-20				1
phV44a	phV44a	1.2e-23	9e-23				1
phV44b	phV44b	6.9e-23	1.4e-22				1
phV45	phV45	1.1e-19	6.5e-20				1
phV46	phV46	6.1e-11	9.2e-10				1
phV47	phV47	2.6e-28	1.6e-22				1
phV48	phV48	5.7e-28	2.7e-24				1
phV49	phV49	5.3e-28	1.9e-24				1
phV5	phV5	8.4e-30	3.1e-26				1
phV50	phV50	7.9e-26	8.5e-24				1
phV51	phV51	1.4e-29	4.1e-20				1
phV52	phV52	3.1e-28	3e-23				1
phV53	phV53	4.4e-13	1.1e-16				1
phV54	phV54	1e-12	1.9e-20				1
phV55	phV55	3.6e-26	1.9e-24				1
phV56	phV56	2.5e-21	2.4e-12				1
phV6	phV6	2.5e-29	6.3e-26				1
phV7a	phV7a	1.5e-29	3.1e-26				1
phV7b	phV7b	1.5e-29	3.1e-26				1
phV8	phV8	1.1e-27	2.7e-20				1
phV9/sef5	phV9	2.3e-29	9.1e-25				ERROR
sex1	sex1	1.9e-20					1
ssgA/ssg185	ssgA_X51516	2.1e-23	5.7e-27				ERROR
