# Supplementary material for: The Gonium pectorale genome demonstrates co-option of cell cycle regulation during the evolution of multicellularity
Source: Nat Commun. 2016 Apr 22;7:11370. doi: 10.1038/ncomms11370 (PMC4844696; doi:10.1038/ncomms11370)
Supplement: Supplementary Data 4 — Proteins involved in processes associated with developmental complexity in Chlamydomonas, Gonium, and Volvox. [file ncomms11370-s5.xls]

## Sheet: WITH_CELL_CYCLEsuppProtLists-ma
Chlamydomonas protein name	Gonium protein name	Volvox protein name	Chlamydomonas v4 JGI protein ID(s)	Chlamydomonas v5.5 transcript ID(s)	Gonium ID(s)	Volvox v1 JGI protein ID(s)	Volvox v2 ID(s)	E-value of Gonium hit	Chlamydomonas JGI defline	Volvox Defline from JGI
Protein secretion and membrane trafficking
RABA1	RABA1	RabA	195519	Au9.Cre03.g189250	scaffold00001.g861.t1	60379	Vocar20005686m	5e-156	small Rab-related GTPase	Rab-related GTPase; Rab-related GTPase; RabA/Rab11
RABB1	RABB1	YptV4/RabB	148836	Au9.Cre02.g126100	scaffold00005.g307.t1	106534	Vocar20010384m	3e-122	small Rab-related GTPase	small G-protein (yptV4); RabB/Rab2
RABC1	RABC1	RabC1	195518	Au9.Cre09.g386900	scaffold00005.g394.t1	66052	Vocar20003729m	5e-115	small Rab-related GTPase	Rab-related GTPase; RabC/Rab18
RABC2	RABC2	RabC2	195872	Au9.Cre13.g595450	scaffold00010.g942.t1	78758	Vocar20002466m	1e-134	small Rab-related GTPase	Rab-related GTPase; RabC/Rab18
RABC3		YptV3/RabC3		Au9.Cre11.g482900		108490	Vocar20014458m		small Rab-related GTPase	small G-protein (yptV3); RabC/Rab18
RABD1	RABD1	YptV1/RabD	60490	Au9.Cre12.g560150	scaffold00075.g726.t1	104295	Vocar20008507m	4e-101	small Rab-related GTPase	small G-protein (yptV1); RabD/Rab1
RABE1	RABE1	YptV2/RabE	195520	Au9.Cre15.g641800	scaffold00062.g924.t1	83299	Vocar20006056m	2e-114	small Rab-related GTPase	small G-protein (yptV2); RabE/Rab8
RABF1	RABF1	RabF	81259	Au9.Cre12.g517400	scaffold00008.g301.t1	108963	Vocar20014350m	2e-125	small Rab-related GTPase	RabF/Rab5
RABG1	RABG1	YptV5/RabG			scaffold00004.g531.t1	79428	Vocar20007913m	1e-144	RABG1, small Rab-related GTPase; small Rab-related GTPase	small G-protein (yptV5); RabG/Rab7
RABH1	RABH1	RabH	195522	Au9.Cre01.g047550	scaffold00003.g233.t1	73845	Vocar20009563m	1e-156	small Rab-related GTPase	Rab-related GTPase; RabH/Rab6
RABL1/RABL2A	RABL1	Rabl2A	192441	Au9.Cre17.g722350	scaffold00209.g407.t1	102687	Vocar20001372m	5e-100	small Rab-related GTPase	Rab-related GTPase; Rab-related GTPase
Rab23	Rab23	Rab23			scaffold00010.g849.t1	115722	Vocar20002566m	2e-146	RAB23, small Rab-related GTPase; small Rab-related GTPase	Rab-related GTPase; Rab23
FAP156	FAP156	Fap156	129193	Au9.Cre01.g047950	scaffold00003.g206.t1	80291	Vocar20008262m	1e-126	small Rab-related GTPase	Rab-related GTPase
RAB28		Rab28	195523	Au9.Cre17.g715050		62839	Vocar20015217m	2e-13	small Rab-related GTPase	Rab-related GTPase; Rab28-like
SYP1	SYP1	Syp1	195969	Au9.Cre13.g588550	scaffold00059.g666.t1	89085	Vocar20002270m	4e-175	Qa-SNARE Sso1/Syntaxin1, PM-type	Qa-SNARE, Sso1/Syntaxin1 (PM)-type
SYP3	SYP3	Syp3	195412	Au9.Cre16.g692050	scaffold00023.g53.t1	81752	Vocar20002267m	0.0007	Qa-SNARE protein, Sed5/Syntaxin5-family	Qa-SNARE, Sed5/Syntaxin5-family
SYP4	SYP4	Syp4	195401	Au9.Cre12.g507450	scaffold00002.g1483.t1	103767	Vocar20001023m	4e-128	Qa-SNARE protein, Tlg2/Syntaxin16-family	Qa-SNARE, Tlg2/Syntaxin16-family
SYP5	SYP5	Syp5	189016	Au9.Cre17.g709350	scaffold00222.g484.t1	91993	Vocar20003249m	1e-112	Qc-SNARE protein, Syn8/Syntaxin8-family	Qc-SNARE, Syn8/Syntaxin8-family
SYP6	SYP6	Syp6	130559	Au9.Cre06.g290100	scaffold00021.g597.t1	55748	Vocar20009341m	5e-95	Qc-SNARE protein, Tlg1/Syntaxin 6-family	Qc-SNARE, Tlg1/Syntaxin 6-family
SYP71; SYP72	SYP71	Syp71	195405; 195406	Au9.Cre02.g099050; Au9.Cre02.g098950	scaffold00200.g359.t1	91067	Vocar20006060m	1e-96	Qc-SNARE, SYP7-family; Qc-SNARE protein, SYP7-family; Qc-SNARE protein, SYP7-family	Qc-SNARE, SYP7-family
SYP8	SYP8	Syp8	195411	Au9.Cre17.g711450	scaffold00024.g207.t1	96826	Vocar20011718m	3e-119	Qa-SNARE protein, Ufe1/Syntaxin 18 family
SYP6L		Syp6L	160025	Au9.Cre06.g293100		55748	Vocar20009341m		Qc-SNARE SYP6-like protein	Qc-SNARE, Tlg1/Syntaxin 6-family
SYP2	SYP2	Syp2	406247	Au9.Cre01.g010700	scaffold00007.g1306.t1	86761	Vocar20009986m	5e-121	Qa-SNARE protein, Pep12/Syntaxin 7-family
VAM5/VAMP75	VAM5/VAMP75	Vamp75	195409	Au9.Cre13.g596900	scaffold00220.g470.t1	54976	Vocar20002998m	1e-137	R-SNARE protein, VAMP71-family
SEC22	SEC22	Sec22	57076	Au9.Cre12.g554700	scaffold00021.g733.t1	80612	Vocar20006520m	4e-141	R-SNARE protein, Sec22-family	R-SNARE, Sec22-family
YKT6	YKT6	Ykt6	195465	Au9.Cre17.g728150	scaffold00006.g510.t1	75062	Vocar20013136m	2e-143	R-SNARE protein, YKT6-family
VAM1/VAMP71	VAM1/VAMP71	Vamp71	128777	Au9.Cre04.g224750	scaffold00016.g606.t1	70315	Vocar20011823m	5e-128	R-SNARE protein, VAMP72-family
VAM2/VAMP72	VAM2/VAMP72	Vamp72	195403	Au9.Cre04.g225900	scaffold00016.g625.t1	70298	Vocar20011802m	8e-141	R-SNARE protein, VAMP72-family
VAM3/VAMP73	VAM3/VAMP73	Vamp73	195404	Au9.Cre04.g225850		78158	Vocar20011836m		R-SNARE protein, VAMP72-family
VAM4/VAMP74	VAM4/VAMP74		136188	Au9.Cre04.g224800					R-SNARE protein, VAMP72-family
BET1	BET1	Bet1	183904	Au9.Cre03.g198100	scaffold00001.g916.t1	120875	Vocar20005400m	1e-55	Qc-SNARE protein, Bet1/mBET1 family	Qc-SNARE, Bet1/mBET1 family
BET3	BET3	Bet3.1; Bet3.2	184613	Au9.Cre01.g059600	scaffold00040.g592.t1	76384; 76381	Vocar20007702m	2e-135
SNR7/TML1	SNR7/TML1	Tml1	195468	Au9.Cre12.g558250	scaffold00075.g772.t1	86534	Vocar20008999m	8e-57	R-SNARE protein, Tomsyn-like family	R-SNARE, Tomsyn-like family
SNAP34	SNAP34	Snap34	195408	Au9.Cre02.g100250	scaffold00062.g897.t1	104786	Vocar20005891m	8e-107	Qb+c-SNARE, SNAP25-family; Qb+c-SNARE protein, SNAP25-family
MEMB1	MEMB1	Memb1	195462	Au9.Cre12.g554200	scaffold00021.g740.t1	104271	Vocar20006399m	4e-114	Qb-SNARE protein, Bos1/Membrin family	Qb-SNARE, Bos1/Membrin family
SNAPG1	SNAPG1	SnapG1	173710	Au9.Cre08.g385700	scaffold00087.g421.t1	95241	Vocar20004731m	4e-159	gamma SNAP
SNAPA1	SNAPA1	SnapA1	23974	Au9.Cre02.g099150	scaffold00597.g669.t1	81196	Vocar20004117m	4e-177	alpha-SNAP
CDC48	CDC48	Cdc48	134171	Au9.Cre06.g269950	scaffold00027.g630.t1	78972	Vocar20002917m	1e-94	Protein involved in ubiquitin-dependent degradation of ER-bound substrates
VPS45	VPS45	Vps45	195471	Au9.Cre07.g333950	scaffold00077.g4.t1	77223	Vocar20013948m	1e-15
VPS33	VPS33	Vps33	195470	Au9.Cre12.g515550	scaffold00090.g527.t1	103690	Vocar20014276m	6e-07
Actin cytoskeleton
MYO1	MYO1A; MYO1B	MyoA	185104	Au9.Cre16.g658650	scaffold00009.g540.t1; scaffold00009.g542.t1	82838	Vocar20010522m	0	myosin heavy chain, class XI	type XI myosin heavy chain MyoA
MYO2	MYO2	MyoB	119317	Au9.Cre13.g563800	scaffold00013.g634.t1	57247	Vocar20014740m	0	myosin heavy chain, class XI	type XI myosin heavy chain MyoB
MYO3	MYO3	MyoC	113760	Au9.Cre09.g416250	scaffold00055.g312.t1	107085	Vocar20005516m	0	myosin heavy chain, class VIII	type VIII myosin heavy chain MyoC
		MyoD			scaffold00009.g540.t1	103833	Vocar20001000m	5e-79		class XI myosin heavy chain MyoD
MYO5	MYO5	MyoE	377863	Au9.Cre03.g197800	scaffold00001.g921.t1	90836	Vocar20005409m	2e-126	myosin heavy chain, class XI	putative class XI myosin MyoE
		MyoF				95387	fgenesh4_pg.C_scaffold_43000114			type XI myosin MyoF
IDA5	IDA5	ActA	24392	Au9.Cre13.g603700	scaffold00097.g773.t1	109972	Vocar20011101m	0		actin
NAP1	NAP1	Nap1			scaffold00001.g510.t1	127374	Vocar20008104m	0		novel actin-like protein
ARP2	ARP2	Arp2	24114		scaffold00004.g946.t1	107669	Vocar20001576m	0	Actin-related protein	actin-related protein Arp2
ARP3		Arp3	118745	Au9.Cre16.g676050		101864	Vocar20000226m		Actin-related protein	actin-related protein Arp3
ARP5	ARP5	Arp4	112378	Au9.Cre06.g249300	scaffold00005.g126.t1	69220	Vocar20003482m	1e-135	Actin-related protein	actin-related protein Arp4
	ARP6	Arp6			scaffold00002.g1043.t1	121135	Vocar20011015m	2e-118	Actin-related protein	actin-related protein Arp6
ARP7	ARP7	Arp7	103067	Au9.Cre12.g545000	scaffold00007.g1190.t1	94505	Vocar20006416m	2e-179	Actin-related protein	actin-related protein Arp7
ARPC1	ARPC1	ArpC1	177203	Au9.Cre16.g648100	scaffold00003.g208.t1	58274	Vocar20009426m	4e-87	ARP2/3 (actin-related protein) complex	actin-related protein ArpC1
ARPC2	ARPC2	ArpC2	518332		scaffold00009.g713.t1	119936	Vocar20003972m	2e-80	Actin-related protein	actin-related protein ArpC2
ARPC3	ARPC3	ArpC3	399563		scaffold00018.g105.t1	65632	Vocar20004563m	1e-81	Actin-related protein	actin-related protein ArpC3
ARPC4	ARPC4	ArpC4	400848	Au9.Cre06.g260800	scaffold00010.g757.t1	72447	Vocar20002458m	4e-104	Actin-related protein	actin-related protein ArpC4
FOR1	FOR1	ForA	144027	Au9.Cre03.g166700	scaffold00001.g640.t1	107471	Vocar20006844m	6e-36	formin	putative protein containing a FH2 domain; formin
		AdfA	378877	Au9.Cre07.g339050	scaffold00004.g845.t1	68164	Vocar20001537m	2e-100	actin-depolymerizing factor	actin-depolymerizing factor AdfA
gelsolin	gelsolin	gelsolin	190925	Au9.Cre12.g555600	scaffold00056.g375.t1	108308	Vocar20008675m	0	gelsolin	actin-binding protein Gelsolin
PRO1	PRO1	PrfA	181887	Au9.Cre10.g427250	scaffold00001.g67.t1	106260	Vocar20011588m	2e-53	profilin	profilin
CAP1	CAP1	CapA	402056	Au9.Cre06.g304100	scaffold00275.g721.t1	79641	Vocar20002210m	8e-101	actin monomer-binding protein Cap/Srv2p	actin monomer-binding protein Cap/Srv2p
VIL1	VIL1	VilA	206215	Au9.Cre12.g493700	scaffold00011.g292.t1	97468	Vocar20011903m	1e-56	f-actin-binding, Viilin-like protein	villin-like protein
Microtubule cytoskeleton
TUA1; TUA2	TUA1; TUA2	TubA1; TubA2	128523; 186023	Au9.Cre03.g190950; Au9.Cre04.g216850	scaffold00109.g204.t1; scaffold00175.g216.t1	77526; 109786	Vocar20003401m; Vocar20007377m	0; 0	alpha tubulin 1; alpha tubulin 2	alpha tubulin (tubA2)
TUB1; TUB2	TUB1; TUB2	TubB1; TubB2	129876; 129868	Au9.Cre12.g542250; Au9.Cre12.g549550	scaffold00254.g636.t1; scaffold00007.g1116.t1	75910; 77081	Vocar20006580m; Vocar20006546m	0; 0; 0; 0	beta tubulin 1; beta tubulin 2	beta tubulin (tubB2)
TUG1	TUG1	TubG	188933	Au9.Cre06.g299300	scaffold00022.g770.t1	80553	Vocar20009227m	0	Gamma tubulin; was TUG	Gamma tubulin
UNI3	UNI3	TubD	136082	Au9.Cre03.g187350	scaffold00001.g844.t1	60395	Vocar20005662m	0	delta tubulin	Delta tubulin
TUH1	TUH1	TubH	154376	Au9.Cre12.g513450	scaffold00035.g836.t1	116596	Vocar20014302m	0	Eta tubulin; was TUH	Eta tubulin
TUE1	TUE1	TubE	188195	Au9.Cre03.g172650	scaffold00001.g530.t1	56250	Vocar20007894m	0	Epsilon tubulin; was TUE	Epsilon tubulin
VFL2/CEN1	CEN1; CEN2	centrin; CnrA	159554	Au9.Cre11.g468450	scafffold00305.g832.t1; scaffold00305.g832.t1	109845; 66997	Vocar20006166m; Vocar20011868m	4.00E-104; 3.00E-113		putative centrin
KAT1	KAT1	KatA	53314	Au9.Cre10.g427600	scaffold00001.g65.t1	82654	Vocar20011290m	0	katanin catalytic subunit, 60 kDa	katanin catalytic subunit, 60 kDa
VPS4	VPS4	KatB	98650	Au9.Cre10.g446400	scaffold00034.g691.t1	76999	Vocar20013814m	0	katanin p60 catalytic subunit; was KAT2	katanin p60 catalytic subunit
PF15	PF15	KatC	80954	Au9.Cre03.g160450	scaffold00001.g457.t1	94919	Vocar20011343m	0		microtubule severing protein katanin, p80 subunit
		Map1			scaffold00749.g916.t1	99065	Vocar20003919m	1.00E-10		microtubule associated protein (MAP) 1a
TOG1	TOG1	MorA	175143	Au9.Cre03.g149800	scaffold00040.g529.t1	121331	Vocar20007575m	0	Microtubule associated protein	microtubule organizing protein MorA
MAP65	MAP65	map65	394462	Au9.Cre14.g614050	scaffold000820.g49.t1	120144	Vocar20014438m	0		microtubule-associated protein MAP65
EBP1/EB1	EBP1/EB1	EB1	194209	Au9.Cre17.g741200	scaffold00053.g116.t1	107043	Vocar20010036m	1.00E-167	microtubule plus-end binding protein	microtubule plus-end binding protein EB1
CLASP	CLASP	Clasp	206206	Au9.Cre09.g415700	scaffold00012.g410.t1	120833	Vocar20000672m	0	CLIP-associating protein	CLIP-associating protein
SPR1	SPR1	Spr1	416188	Au9.Cre02.g130150	scaffold00062.g875.t1	103536	Vocar20005094m	1.00E-103		putative cortical microtubule associated protein SPIRAL1
GCP2	GCP2	Gcp2	150712	Au9.Cre12.g525500	scaffold00008.g158.t1	105911	Vocar20003866m	0	Gamma tubulin interacting protein	gamma tubulin interacting protein
GCP3	GCP3	Gcp3	152585	Au9.Cre22.g764400	scaffold00018.g57.t1	97867	Vocar20014695m	2.00E-139	Gamma tubulin interacting protein	gamma tubulin interacting protein
GCP4	GCP4	Gcp4	146323	Au9.Cre01.g019150	scaffold00025.g308.t1	118030	Vocar20010175m	2.00E-123	Gamma tubulin interacting protein	gamma tubulin interacting protein
PLD1	PLD1	PldA	190403	Au9.Cre13.g591900	scaffold00017.g787.t1	99461	Vocar20013469m	1.00E-63	putative MT associated signaling protein	putative MT associated signaling protein phospholipase D
	D1BLIC	D1bLIC	130394	Au9.Cre02.g135900	scaffold00027.g622.t1	92778	Vocar20012396m	0	Cytoplasmic dynein 1b light intermediate chain, D1bLIC	Cytoplasmic dynein 1b light intermediate chain, D1bLIC
DHC12/DHC1B	DHC1B	DHC1b	24009	Au9.Cre06.g250300	scaffold00049.g493.t1	64869	Vocar20003534m	0		Cytoplasmic dynein 1b heavy chain
ASP	ASP	Asp	306828	Au9.Cre06.g281150	scaffold00061.g829.t1	121726	Vocar20002504m	0	abnormal spindle protein	microtubule-associated protein Asp
TTL1		TtlA	401790	Au9.Cre06.g300250		59059	e_gw1.13.31.1		Tubulin tyrosine ligase	tubulin tyrosine ligase
TTL2/FAP267	TTL2/FAP267	TtlB	100760	Au9.Cre17.g699500	scaffold00014.g277.t1	30444	Vocar20010820m	2.00E-122	Tubulin tyrosine ligase	tubulin tyrosine ligase
TTL3	TTL3	TtlC	119250	Au9.Cre01.g059200	scaffold00040.g581.t1	65051	Vocar20007439m	1.00E-157	Tubulin tyrosine ligase
	TTL4	TtlD			scaffold00031.g393.t1	105441	Vocar20012311m	2.00E-126
TTL5	TTL5	TtlE	513852	Au9.Cre12.g547700	scaffold00007.g1141.t1	107180	Vocar20006344m	7.00E-175	Tubulin tyrosine ligase
TTL6		TtlF	146893	Au9.Cre01.g050450		69077	e_gw1.86.15.1		Tubulin tyrosine ligase
CYG40/TTL7	CYG40/TTL7	TtlG	190398	Au9.Cre13.g591700	scaffold00017.g783.t1	99465	Vocar20013486m	4.00E-38	Tubulin tyrosine ligase
TTL8	TTL8	TtlH	417267	Au9.Cre02.g120750	scaffold00058.g590.t1	108470	Vocar20014382m	5.00E-133	Tubulin tyrosine ligase
Basal Body Proteins
BBS5	BBS5	bbs5	182299	Au9.Cre06.g267550	scaffold00030.g279.t1	78967	Vocar20002910m	0	Bardet-Biedl syndrome 5 protein	Bardet-Biedl syndrome 5
SFA	SFA	SFA	127995	Au9.Cre07.g332950	scaffold00054.g252.t1	84701	Vocar20004998m	0	SF-assemblin	SF-assemblin
BBS8	BBS8	bbs8	140113	Au9.Cre16.g666500	scaffold00130.g573.t1	78311	Vocar20006783m	0	TRP protein for ciliary function	putative TRP protein for flaggelar function
BBS7			190054	Au9.Cre01.g043750					Bardet-Biedl syndrome 7 protein
BBS4	BBS4	Bbs4	129948	Au9.Cre12.g548650	scaffold00007.g1126.t1	66874	Vocar20006733m	0	Bardet Biedl syndrome 4 protein	Bardet-Biedl syndrome protein 4
BBS3B	BBS3B	arf8	24475	Au9.Cre16.g664500	scaffold00009.g460.t1	70270	Vocar20010224m	4e-108	Bardet-Biedl syndrome protein 3B	small Arf-related GTPase
BBS2		Bbs2	126758	Au9.Cre06.g257250		121664			Bardet-Biedl syndrome protein 2	Bardet-Biedl syndrome protein 2
BBS1	BBS1	Bbs1	132537	Au9.Cre17.g741950	scaffold00053.g86.t1	84205	Vocar20012554m	0	Bardet-Biedl syndrome protein 1	Bardet-Biedl syndrome protein 1
OFD1		Ofd1	31640	Au9.Cre17.g703600		90133	Vocar20010634m		basal body protein	basal body protein
VFL3	VFL3	Vfl3	130542	Au9.Cre06.g279900	scaffold00061.g821.t1	84510	Vocar20002522m	2e-162	protein required for templated centriole assembly	protein conserved only in organisms with motile cilia
BLD10	BLD10	bldJ	166062	Au9.Cre10.g418250	scaffold00036.g112.t1	57967	Vocar20001034m	0	basal body protein	basal body protein
BBS9	BBS9; BBS10	bbs9	101137		scaffold00300.g813.t1; scaffold00300.g814.t1	119731	Vocar20001892m	5E-7;, 6.00E-54	Bardet-Biedl syndrome 9; Bardet-Biedl syndrome 9 protein	Bardet-Biedl syndrome 9
Kinesin Motor Proteins
						93532				kinesin-like protein
FLA10	FLA10	flaJ	185750	Au9.Cre17.g730950	scaffold00055.g287.t1	107307	Vocar20005007m	1e-92		Kinesin-II Motor Protein
FLA8	FLA8	flaH/klpA	150766	Au9.Cre12.g522550	scaffold00002.g1306.t1	103736	Vocar20014186m	5e-92	Kinesin-II motor subunit	kinesin-like protein
			345354	Au9.Cre09.g415450	scaffold00015.g280.t1	97023	Vocar20005653m	5e-94		putative Kif3C kinesin
KLP1	KLP1		186414	Au9.Cre02.g073750	scaffold00003.g471.t1	58470	Vocar20013677m	7e-93	Kinesin-like protein	Kif9 type kinesin, similar to C. reinhardtii KLP1
						94697
					scaffold00005.g430.t1	64266	Vocar20008333m	3e-97		Kif6 type kinesin-like protein
						76107	estExt_Genewise1.C_400039			putative Kif9 kinesin
IAR1	IAR1	invA	126081	Au9.Cre10.g418950	scaffold00036.g129.t1	127192	HAL_estExt_fgenesh5_synt.C_90108	0	kinesin family protein	kinesin invA
						127420				kinesin-like protein
			149713	Au9.Cre09.g386700		127421			kinesin motor family protein	kinesin-like protein
			13743	Au9.Cre03.g202000		127422			Kinesin family member heavy chain	kinesin-like protein
						127423				kinesin-like protein
						105173				kinesin-like protein
						99650				subfamily 14A kinesin
						95520				kinesin-like protein
					scaffold00076.g809.t1	127417	Vocar20010941m	3e-109		kinesin-like protein
					scaffold00040.g569.t1	95391	Vocar20010813m	3e-67		kinesin related to Arabidopsis ATK5
					scaffold00009.g588.t1	127355	Vocar20002434m	1e-91		Kar3 member kinesin-like protein
						127424				kinesin-like protein
						93886				kinesin-like protein
						127418				kinesin-like protein
					scaffold00028.g750.t1	106268	Vocar20011695m	4e-72		kinesin-like protein
FAP125	FAP125		190816	Au9.Cre12.g546100	scaffold00034.g710.t1	94482	Vocar20006755m	2e-40	kinesin-like protein	similar to kinesin FAP125
					scaffold00122.g462.t1	93168	Vocar20014115m	4e-86		appears to contain kinesin motor domain
						96903				kinesin-like protein
						98132	fgenesh4_pg.C_scaffold_68000053			putative Kif21-type kinesin
						127414	STM_fgenesh4_pg.C_scaffold_11000145			kinesin-like protein
			408759	Au9.Cre17.g735200	scaffold00008.g90.t1	31481	Vocar20000498m	4e-55
						127427
					scaffold00001.g269.t1	44127	Vocar20012989m	6e-56		Kif4A type kinesin
						127415	STM_fgenesh4_pg.C_scaffold_16000212			kinesin-like protein
Cell cycle
RDP1	RPD1	rdp1		Cre07.g354300	scaffold00004.g624	98123		2e-125	Putative rhodanese domain phosphatase
RDP2	RDP2	rpd2		Cre01.g024850	scaffold00021.g722		Vocar20006718m	2e-94	Putative rhodanese domain phosphatase
RDP3	RPD3	rdp3		Cre07.g352550	scaffold00006.g640	120993		3e-103	Putative rhodanese domain phosphatase
CDKA1	CDKA1	cdka1	127285	Au9.Cre10.g465900	scaffold00047.g387.t1	127504	Vocar20015085m	0		cyclin dependent kinase
CDKB1	CDKB1	cdkb1	59842	Au9.Cre08.g372550	scaffold00079.g124.t1	103386	Vocar20013545m	0		plant specific cyclin dependent kinase
CDKC1	CDKC1	cdkc1	148395	Au9.Cre08.g385850	scaffold00087.g425.t1	82776	Vocar20004488m	0		cyclin dependent kinase
CDKD1	CDKD1	cdkd1	137457	Au9.Cre09.g388000	scaffold00005.g340.t1	65162	Vocar20003575m	7e-176
CDKE1	CDKE1	cdke1	120881	Au9.Cre04.g213850	scaffold00054.g202.t1	68336	Vocar20002074m	0		cyclin dependent kinase
CDKG1	CDKG1	cdkg1	126776	Au9.Cre06.g271100	scaffold00010.g1058.t1	127266	Vocar20002754m	0	cyclin dependent kinase	Cyclin dependent kinase; G1 subfamily
CDKG2	CDKG2	cdkg2	139908	Au9.Cre17.g742250		127318			cyclin dependent kinase	cyclin dependent kinase.
CDKH1	CDKH1	cdkh1	153970	Au9.Cre07.g355400	scaffold00006.g738.t1	83876	Vocar20006848m	0	cyclin dependent kinase	cyclin dependent kinase
CDKI1	CDKI1	cdki1/lf2	195781	Au9.Cre12.g494500	scaffold00019.g245.t1	119542	Vocar20013243m	1e-176	cyclin dependent kinase	cyclin dependent kinase
CYCA1	CYCA1; CYCA2	cyca1	147453	Au9.Cre03.g207900	scaffold00001.g929.t1; scaffold00903.g158.t1	127267	Vocar20005704m	0; 0	A-type cyclin	A type cyclin.
CYCB1	CYCB1	cycb1	206115	Au9.Cre06.g284350	scaffold00008.g51.t1	127276	Vocar20003768m	0	B-type cyclin	B type mitotic cyclin
CYCAB1	CYCAB1; CYCAB2; CYCAB3	cycab1	206112		scaffold00047.g388.t1; scaffold00047.g389.t1; scaffold00047.g390.t1	127293	Vocar20015027m	8E-62; 2.00E-56; 4.00E-56		Related to A and B type cyclins.
CYCC1	CYCC1	cycc1			scaffold00001.g491.t1	127505	Vocar20006279m	2e-106		C type cyclin
CYCD1	CYCD1.1	cycd1.1	195780	Au9.Cre22.g763200	scaffold00047.g299.t1	127281	Vocar20010063m	4e-12	D-type cyclin	D type cyclin.
	CYCD1.2	cycd1.2			scaffold00047.g300.t1	127284	Vocar20010067m	2e-23
	CYCD1.3	cycd1.3			scaffold00047.g301.t1	127282	Vocar20010127m	1e-32
	CYCD1.4	cycd1.4			scaffold00100.g16.t1	127283	Vocar20013188m	7e-26
CYCD2	CYCD2	cycd2	191762	Au9.Cre06.g289750	scaffold00041.g668.t1	127277	Vocar20013437m	9e-89	D-type cyclin	D type cyclin
CYCD3	CYCD3	cycd3	206110	Au9.Cre06.g298750	scaffold00044.g48.t1	127287	Vocar20007422m	3e-113	D-type cyclin	D type cyclin
CYCD4		cycd4	206166	Au9.Cre06.g259500		127321	Vocar20007145m	6e-31	D-type cyclin	D type cyclin
	CYCD5				scaffold00011.g188.t1			4e-34
CYCL1	CYCL1	cycl1			scaffold00001.g226.t1	127508	Vocar20003178m	7.67 E-90		L type cyclin
CYCM1	CYCM1	cycm1			scaffold00669.g798.t1	107638	Vocar20010480m	8e-140		cyclin
CYCU1	CYCU1	cycu1			scaffold00015.g335.t1	127509	Vocar20005157m	4e-177	conserved expressed protein of unknown function	cyclin
CYCT1	CYCT1	cyct1	193461	Au9.Cre14.g613900	scaffold00453.g353.t1	120142	Vocar20014399m	5E-81; 1.00E-77
WEE1	WEE1	wee1	194589	Au9.Cre07.g355250	scaffold00006.g736.t1	127274	Vocar20006845m	0	CDK inhibitory kinase	wee1 kinase ortholog
CKS1	CKS1; CKS2	cks1	182779	Au9.Cre03.g180350	scaffold00017.g809.t1; scaffold00006.g542.t1	127315	Vocar20008026m	0.00007; 9.00E-05		CKS1 homolog
MAT3	MAT3	mat3	187248	Au9.Cre06.g255450	Minus_MT.g1278.t1	127376	Vocar20003526m	3.11E-11	retinoblastoma protein
E2F1	E2F1	e2f1			scaffold00003.g108.t1	127253	Vocar20009308m	1e-97		E2F transcription factor family homolog.
DP1	DP1	dp1			scaffold00001.g256.t1	121369	Vocar20012742m	3e-20		putative DP transcription factor
E2FR1	E2FR1	e2fr1	168563	Au9.Cre13.g573000	scaffold00022.g868.t1	127270	Vocar20009839m	3e-50	related to E2F and DP transcription factors, Chlamydomonas specific; transcription factor, E2F and DP-related	related to E2F and DP transcription factors
Cell wall proteins
GP1				Cre09.g398900					Hydroxyproline-rich glycoprotein component of the outer cell wall
GP2	GP2	gp2		Cre06.g258800	scaffold00010.g752	gb_EFJ52729.1		0	Hydroxyproline-rich glycoprotein component of the outer cell wall
GP3	GP3	gp3		gb_CAJ98721.1	scaffold00026.g494	105161		0	Hydroxyproline-rich glycoprotein component of the outer cell wall

## Sheet: Sheet1
Chlamydomonas protein name	Volvox protein name
Protein secretion and membrane trafficking
RABA1	RabA
RABB1	YptV4/RabB
RABC1	RabC1
RABC2	RabC2
RABC3	YptV3/RabC3
RABD1	YptV1/RabD
RABE1	YptV2/RabE
RABF1	RabF
RABG1	YptV5/RabG
RABH1	RabH
RABL1/RABL2A	Rabl2A
Rab23	Rab23
FAP156	Fap156
RAB28	Rab28
SYP1	Syp1
SYP3	Syp3
SYP4	Syp4
SYP5	Syp5
SYP6	Syp6
SYP71; SYP72	Syp71
SYP8	Syp8
SYP6L	Syp6L
SYP2	Syp2
VAM5/VAMP75	Vamp75
SEC22	Sec22
YKT6	Ykt6
VAM1/VAMP71	Vamp71
VAM2/VAMP72	Vamp72
VAM3/VAMP73	Vamp73
VAM4/VAMP74
BET1	Bet1
BET3	Bet3.1; Bet3.2
SNR7/TML1	Tml1
SNAP34	Snap34
MEMB1	Memb1
SNAPG1	SnapG1
SNAPA1	SnapA1
CDC48	Cdc48
VPS45	Vps45
VPS33	Vps33
Actin cytoskeleton
MYO1	MyoA
MYO2	MyoB
MYO3	MyoC
	MyoD
MYO5	MyoE
	MyoF
IDA5	ActA
NAP1	Nap1
ARP2	Arp2
ARP3	Arp3
ARP5	Arp4
	Arp6
ARP7	Arp7
ARPC1	ArpC1
ARPC2	ArpC2
ARPC3	ArpC3
ARPC4	ArpC4
FOR1	ForA
	AdfA
gelsolin	gelsolin
PRO1	PrfA
CAP1	CapA
VIL1	VilA
Microtubule cytoskeleton
TUA1; TUA2	TubA1; TubA2
TUB1; TUB2	TubB1; TubB2
TUG1	TubG
UNI3	TubD
TUH1	TubH
TUE1	TubE
VFL2/CEN1	centrin; CnrA
KAT1	KatA
VPS4	KatB
PF15	KatC
	Map1
TOG1	MorA
MAP65	map65
EBP1/EB1	EB1
CLASP	Clasp
SPR1	Spr1
GCP2	Gcp2
GCP3	Gcp3
GCP4	Gcp4
PLD1	PldA
	D1bLIC
DHC12/DHC1B	D1bHC
ASP	Asp
TTL1	TtlA
TTL2/FAP267	TtlB
TTL3	TtlC
	TtlD
TTL5	TtlE
TTL6	TtlF
CYG40/TTL7	TtlG
TTL8	TtlH
Basal Body Proteins
BBS5	bbs5
SFA	SFA
BBS8	bbs8
BBS7
BBS4	Bbs4
BBS3B	arf8
BBS2	Bbs2
BBS1	Bbs1
OFD1	Ofd1
VFL3	Vfl3
BLD10	bldJ
BBS9	bbs9
Kinesin Motor Proteins
FLA10	flaJ
FLA8	flaH/klpA
KLP1
IAR1	invA
FAP125
	Cell cycle
CDKA1	cdka1
CDKB1	cdkb1
CDKC1	cdkc1
CDKD1	cdkd1
CDKE1	cdke1
CDKG1	cdkg1
CDKG2	cdkg2
CDKH1	cdkh1
CDKI1	cdki1/lf2
CYCA1	cyca1
CYCB1	cycb1
CYCAB1	cycab1
CYCC1	cycc1
CYCD1	cycd1.1
	cycd1.2
	cycd1.3
	cycd1.4
CYCD2	cycd2
CYCD3	cycd3
CYCD4	cycd4
CYCL1	cycl1
CYCM1	cycm1
CYCU1	cycu1
CYCT1	cyct1
WEE1	wee1
CKS1	cks1
MAT3	mat3
E2F1	e2f1
DP1	dp1
E2FR1	e2fr1
